# Supplementary material for: Robust differentiation of NK cells from MSLN.CAR-IL-15–engineered human iPSCs with enhanced antitumor efficacy against solid tumors
Source: Sci Adv. 2025 May 2;11(18):eadt9932. doi: 10.1126/sciadv.adt9932 (PMC12047432; doi:10.1126/sciadv.adt9932)
Supplement: Supplementary file 2 — Data S1 [file sciadv.adt9932_data_s1.zip]

Archive with 1 entries (1 files):
- adt9932_data_s1.xlsx
