# Supplementary material for: Robust differentiation of NK cells from MSLN.CAR-IL-15–engineered human iPSCs with enhanced antitumor efficacy against solid tumors
Source: Sci Adv. 2025 May 2;11(18):eadt9932. doi: 10.1126/sciadv.adt9932 (PMC12047432; doi:10.1126/sciadv.adt9932)
Supplement: Supplementary file 2 — Data S1 [file sciadv.adt9932_data_s1.zip › adt9932_data_s1.xlsx]

## Sheet: marker.top100
p_val	avg_log2FC	pct.1	pct.2	p_val_adj	cluster	gene
0	3.72992	0.951	0.227	0	NK1	CST7
0	3.37065	0.866	0.199	0	NK1	DUSP2
0	2.37205	0.983	0.353	0	NK1	HCST
0	2.66504	0.82	0.195	0	NK1	GZMA
0	2.41281	0.991	0.367	0	NK1	CD52
0	2.69582	0.883	0.263	0	NK1	BACH2
0	2.70617	0.992	0.373	0	NK1	SRGN
0	3.255	0.967	0.364	0	NK1	SH2D2A
0	2.36406	0.857	0.257	0	NK1	PDE3B
0	2.40834	0.951	0.351	0	NK1	IL2RB
0	3.29179	0.819	0.223	0	NK1	ABLIM1
0	3.54589	0.685	0.102	0	NK1	RGS1
0	2.11441	0.944	0.365	0	NK1	SAMSN1
0	2.33584	0.922	0.349	0	NK1	SYTL3
0	2.23866	0.85	0.281	0	NK1	NCR3
0	2.57208	0.804	0.263	0	NK1	CTNNB1
0	3.76084	0.915	0.385	0	NK1	CREM
0	2.33012	0.762	0.235	0	NK1	KIR2DL4
0	2.88616	0.915	0.4	0	NK1	FOSL2
0	2.80818	0.664	0.156	0	NK1	IRF4
0	2.52608	0.704	0.2	0	NK1	CAPG
0	2.49865	0.846	0.344	0	NK1	PDE4D
0	2.28579	0.701	0.199	0	NK1	TRDC
0	3.12209	0.684	0.185	0	NK1	hYP218
0	2.50811	0.681	0.184	0	NK1	ABTB2
0	2.11297	0.753	0.266	0	NK1	IL10RA
0	2.13621	0.755	0.272	0	NK1	STAT4
0	2.50195	0.911	0.436	0	NK1	TNFAIP3
0	2.41797	0.841	0.369	0	NK1	TENT5C
0	2.20083	0.734	0.262	0	NK1	RNF125
0	2.12936	0.744	0.274	0	NK1	SLA2
0	2.19211	0.847	0.378	0	NK1	NR4A2
0	2.14077	0.811	0.343	0	NK1	AUTS2
0	3.34928	0.591	0.125	0	NK1	GPR65
0	2.21745	0.731	0.266	0	NK1	CSF2RA
0	2.64863	0.659	0.196	0	NK1	PVRIG
0	2.81014	0.901	0.44	0	NK1	RBM38
0	2.97864	0.598	0.143	0	NK1	ENSG00000290933
0	3.38323	0.957	0.503	0	NK1	METRNL
0	2.59175	0.874	0.422	0	NK1	GATA3
0	2.44993	0.926	0.475	0	NK1	DUSP4
0	2.98204	0.934	0.516	0	NK1	MAP3K8
0	2.38631	0.619	0.213	0	NK1	NR4A3
0	2.40543	0.59	0.191	0	NK1	PDE4A
0	2.12371	0.55	0.153	0	NK1	FCER1G
0	2.50198	0.983	0.589	0	NK1	S100A4
0	2.45608	0.889	0.497	0	NK1	DUSP5
0	3.27035	0.619	0.228	0	NK1	RGCC
0	2.42276	0.918	0.532	0	NK1	PIK3R1
0	2.10169	0.944	0.562	0	NK1	ARL4C
0	2.49717	0.688	0.314	0	NK1	VSIR
0	2.0985	0.578	0.205	0	NK1	GNG2
0	2.38814	0.93	0.56	0	NK1	ZFP36
0	2.2948	0.788	0.421	0	NK1	REL
0	2.16504	0.88	0.516	0	NK1	LITAF
0	2.49906	0.654	0.294	0	NK1	SOCS1
0	2.4742	0.767	0.407	0	NK1	TSEN54
0	2.18229	0.555	0.198	0	NK1	APOBEC3H
0	2.11845	0.837	0.484	0	NK1	TSC22D3
0	2.35105	0.547	0.2	0	NK1	GLIPR2
0	2.1705	0.545	0.199	0	NK1	WNT11
0	2.24221	0.495	0.152	0	NK1	ZBP1
0	2.50876	0.435	0.094	0	NK1	NTRK1
0	2.25851	0.519	0.183	0	NK1	FGFBP2
0	2.49178	0.446	0.11	0	NK1	BICDL1
0	2.33894	0.498	0.168	0	NK1	EVI2A
0	3.43327	0.381	0.056	0	NK1	S1PR4
0	2.15115	0.478	0.162	0	NK1	CASS4
0	2.21903	0.466	0.152	0	NK1	AGPAT4
0	2.19891	0.536	0.223	0	NK1	IMPDH1
0	2.27116	0.595	0.284	0	NK1	CSRNP1
0	2.12858	0.523	0.213	0	NK1	LAT
0	2.1165	0.5	0.199	0	NK1	LGALS9
0	2.64223	0.401	0.104	0	NK1	PDE4B
0	2.09927	0.488	0.195	0	NK1	PLIN2
0	3.2948	0.423	0.13	0	NK1	LIME1
0	2.41791	0.468	0.176	0	NK1	TRIM22
0	2.51954	0.369	0.091	0	NK1	CD300A
0	2.12353	0.348	0.07	0	NK1	CRTAM
0	2.89152	0.371	0.096	0	NK1	LLGL2
0	2.72973	0.364	0.097	0	NK1	GNA15
0	2.63318	0.378	0.116	0	NK1	LFNG
0	2.6615	0.346	0.089	0	NK1	KIR2DL3
0	2.25714	0.325	0.071	0	NK1	XCL2
0	2.32287	0.369	0.119	0	NK1	AKAP5
0	2.36716	0.328	0.082	0	NK1	LAIR2
0	2.50852	0.36	0.115	0	NK1	TAGAP
0	2.76069	0.346	0.104	0	NK1	SATB1
0	2.16375	0.401	0.162	0	NK1	GAB2
0	2.23444	0.453	0.215	0	NK1	ATG2A
0	3.25541	0.288	0.05	0	NK1	PLAC8
0	2.56291	0.327	0.091	0	NK1	GALNT3
0	2.49545	0.319	0.085	0	NK1	RAB38
0	2.12009	0.342	0.114	0	NK1	RIPOR2
0	2.81762	0.307	0.094	0	NK1	PRR5
0	2.42175	0.279	0.076	0	NK1	ABCG1
9.32458182849167e-277	2.46246	0.261	0.081	3.60003455234407e-272	NK1	HVCN1
7.60438679608826e-244	2.50718	0.397	0.217	2.93590165423375e-239	NK1	ZNF331
3.55377859683584e-235	2.13075	0.46	0.305	1.37204284066638e-230	NK1	JMJD4
3.34914685046759e-164	2.1416	0.282	0.129	1.29303861602853e-159	NK1	GZMH
0	2.82175	0.99	0.255	0	NK2	MKI67
0	2.79559	0.891	0.16	0	NK2	AURKB
0	2.65625	0.876	0.16	0	NK2	GTSE1
0	2.44112	0.94	0.234	0	NK2	NUSAP1
0	2.52732	0.876	0.173	0	NK2	KIFC1
0	2.24273	0.867	0.164	0	NK2	CCNA2
0	3.14096	0.832	0.129	0	NK2	KNL1
0	2.98014	0.834	0.138	0	NK2	HMMR
0	2.24716	0.897	0.206	0	NK2	ASPM
0	2.85367	0.95	0.26	0	NK2	RRM2
0	2.46478	0.838	0.149	0	NK2	RNF157
0	2.29523	0.885	0.203	0	NK2	TOP2A
0	2.31418	0.898	0.224	0	NK2	FANCI
0	2.26885	0.837	0.167	0	NK2	KIF11
0	2.29625	0.853	0.186	0	NK2	NCAPH
0	2.32271	0.86	0.196	0	NK2	BUB1
0	2.99007	0.827	0.163	0	NK2	CENPE
0	2.34198	0.835	0.171	0	NK2	NDC80
0	2.41118	0.824	0.162	0	NK2	NUF2
0	2.27677	0.773	0.123	0	NK2	MIR181A1HG
0	2.73123	0.762	0.113	0	NK2	DLGAP5
0	2.19482	0.819	0.175	0	NK2	CDCA8
0	3.10905	0.761	0.123	0	NK2	KIF15
0	2.62394	0.769	0.132	0	NK2	KIF14
0	2.25121	0.764	0.129	0	NK2	KIF2C
0	2.21841	0.892	0.259	0	NK2	KIF20B
0	2.31201	0.769	0.136	0	NK2	CDCA3
0	2.21077	0.861	0.233	0	NK2	ZWINT
0	2.19315	0.773	0.153	0	NK2	CKAP2L
0	2.40925	0.754	0.134	0	NK2	PRR11
0	2.55317	0.786	0.167	0	NK2	SGO2
0	2.19259	0.795	0.182	0	NK2	TROAP
0	2.48386	0.753	0.142	0	NK2	BLM
0	2.24291	0.903	0.293	0	NK2	PCLAF
0	2.6378	0.885	0.275	0	NK2	H1-5
0	2.42427	0.967	0.361	0	NK2	TUBA4A
0	2.84598	0.714	0.111	0	NK2	CCNF
0	2.67313	0.748	0.147	0	NK2	INCENP
0	2.26263	0.836	0.237	0	NK2	CENPP
0	2.61937	0.71	0.119	0	NK2	DEPDC1B
0	2.18172	0.758	0.184	0	NK2	CCNB2
0	2.26742	0.654	0.09	0	NK2	IGF2BP1
0	2.49102	0.697	0.134	0	NK2	ARHGAP19
0	2.20173	0.734	0.174	0	NK2	H3C4
0	2.15455	0.699	0.144	0	NK2	ARHGAP11A
0	2.24843	0.669	0.117	0	NK2	H3C2
0	2.16502	0.69	0.138	0	NK2	SGO1
0	2.31967	0.661	0.113	0	NK2	BUB1B
0	2.44028	0.701	0.157	0	NK2	LINC01572
0	3.25676	0.585	0.044	0	NK2	RPL39L
0	2.44352	0.959	0.418	0	NK2	H2AX
0	2.43325	0.833	0.298	0	NK2	WWOX
0	2.58553	0.633	0.105	0	NK2	H2AC12
0	3.4784	0.587	0.066	0	NK2	ENSG00000290886
0	2.2005	0.618	0.1	0	NK2	CISH
0	2.36753	0.622	0.109	0	NK2	KIF18B
0	2.22551	0.611	0.104	0	NK2	CD86
0	3.63216	0.523	0.033	0	NK2	H2BC9
0	2.17558	0.612	0.123	0	NK2	SCN9A
0	2.16045	0.614	0.126	0	NK2	SPC24
0	2.84122	0.601	0.124	0	NK2	MXD3
0	2.56172	0.55	0.074	0	NK2	E2F2
0	2.32839	0.576	0.107	0	NK2	POLE2
0	2.40898	0.585	0.119	0	NK2	UBL7-DT
0	2.26124	0.527	0.063	0	NK2	LIN28B
0	2.95594	0.535	0.077	0	NK2	ARHGEF39
0	2.90212	0.918	0.464	0	NK2	H4C3
0	2.29231	0.584	0.136	0	NK2	DSCC1
0	3.85824	0.467	0.029	0	NK2	H3C7
0	2.36529	0.538	0.101	0	NK2	C21orf58
0	2.86183	0.5	0.065	0	NK2	CDC25C
0	2.51198	0.49	0.059	0	NK2	TP73
0	2.26995	0.577	0.147	0	NK2	IL2RA
0	2.22188	0.531	0.11	0	NK2	TMPO-AS1
0	2.1494	0.514	0.103	0	NK2	ENSG00000227598
0	2.17815	0.506	0.095	0	NK2	DNA2
0	4.1884	0.439	0.034	0	NK2	PIF1
0	2.28131	0.998	0.596	0	NK2	HMGB2
0	2.61239	0.476	0.078	0	NK2	ARHGAP11B
0	2.6295	0.483	0.097	0	NK2	ESPL1
0	2.62665	0.444	0.062	0	NK2	NEFH
0	2.2242	0.484	0.105	0	NK2	DBF4B
0	2.55015	0.438	0.063	0	NK2	E2F8
0	2.82101	0.41	0.048	0	NK2	MYB
0	3.21553	0.379	0.026	0	NK2	TNFRSF8
0	2.43622	0.388	0.039	0	NK2	NRROS
0	2.69062	0.373	0.035	0	NK2	RPP25
0	2.21202	0.379	0.047	0	NK2	KCNA3
0	2.55528	0.379	0.056	0	NK2	H2AC13
0	2.57574	0.372	0.051	0	NK2	DPP4
0	2.75646	0.362	0.056	0	NK2	TICRR
0	2.26702	0.321	0.03	0	NK2	PHF7
0	2.39257	0.326	0.062	0	NK2	OMD
0	2.25201	0.307	0.045	0	NK2	ENSG00000257221
0	2.68476	0.298	0.043	0	NK2	HMGN5
0	2.14232	0.286	0.032	0	NK2	H3C11
0	3.13692	0.28	0.038	0	NK2	CYP1B1
0	2.32801	0.265	0.032	0	NK2	SCN1A-AS1
0	2.98872	0.259	0.033	0	NK2	HELLPAR
0	2.18482	0.251	0.031	0	NK2	MYEF2
0	2.82367	0.917	0.181	0	NK3	IFNG
0	2.59095	0.924	0.229	0	NK3	CCR1
0	2.98415	0.882	0.216	0	NK3	GBP5
0	2.69505	0.851	0.188	0	NK3	CLNK
0	3.191	0.822	0.159	0	NK3	AOAH
0	2.5967	0.939	0.283	0	NK3	FYB1
0	2.68312	0.837	0.191	0	NK3	GIMAP1
0	2.31598	0.884	0.247	0	NK3	JAK3
0	2.44713	0.883	0.251	0	NK3	HOXB-AS3
0	2.28002	0.887	0.278	0	NK3	SH3BP1
0	2.87455	0.749	0.141	0	NK3	GAB3
0	2.35036	0.913	0.311	0	NK3	ALOX5AP
0	4.2353	0.669	0.072	0	NK3	SPNS3
0	2.30099	0.854	0.273	0	NK3	DAPK2
0	2.71717	0.733	0.153	0	NK3	GIMAP4
0	2.27425	0.73	0.161	0	NK3	SH2D3C
0	2.87583	0.725	0.157	0	NK3	CD2
0	2.37971	0.985	0.423	0	NK3	CD96
0	3.00283	0.674	0.112	0	NK3	COL21A1
0	2.70393	0.997	0.44	0	NK3	GSTP1
0	2.42239	0.804	0.249	0	NK3	MVB12B
0	2.3096	0.736	0.182	0	NK3	RAB37
0	2.80454	0.687	0.135	0	NK3	LINC02694
0	2.52103	0.706	0.166	0	NK3	GPR68
0	2.23849	0.713	0.174	0	NK3	SIGLEC17P
0	2.5651	0.823	0.296	0	NK3	LTB
0	3.01363	0.624	0.101	0	NK3	CLEC12A
0	2.27748	0.663	0.152	0	NK3	GIMAP6
0	2.65196	0.942	0.431	0	NK3	ITM2C
0	2.39663	0.832	0.326	0	NK3	ITGA1
0	3.15937	0.634	0.13	0	NK3	LINC02446
0	2.24723	0.903	0.413	0	NK3	ADA
0	2.37855	0.645	0.162	0	NK3	MZB1
0	2.66622	0.598	0.125	0	NK3	GIMAP5
0	2.30413	0.793	0.327	0	NK3	CD7
0	2.59396	0.587	0.125	0	NK3	C20orf204
0	3.67635	0.495	0.042	0	NK3	FCRL6
0	2.57511	0.542	0.09	0	NK3	NCR2
0	2.44005	0.645	0.194	0	NK3	DENND6B
0	2.62371	0.554	0.114	0	NK3	HOXB8
0	2.22887	0.683	0.244	0	NK3	RASSF4
0	2.69642	0.539	0.104	0	NK3	MIAT
0	2.50604	0.971	0.536	0	NK3	PLAAT4
0	2.35152	0.554	0.132	0	NK3	HOXB9
0	3.82218	0.46	0.041	0	NK3	CXCR6
0	2.89241	0.502	0.084	0	NK3	IFNG-AS1
0	2.51243	0.497	0.086	0	NK3	GPR141
0	3.63232	0.468	0.059	0	NK3	ENSG00000234147
0	2.26285	0.544	0.136	0	NK3	KLHL4
0	2.72364	0.515	0.109	0	NK3	SUSD3
0	2.7946	0.494	0.088	0	NK3	LINC00539
0	3.08613	0.488	0.085	0	NK3	RHOU
0	2.62236	0.542	0.146	0	NK3	ENSG00000262202
0	2.89843	0.461	0.067	0	NK3	ADAM28
0	2.64623	0.552	0.172	0	NK3	TEX14
0	4.10288	0.433	0.055	0	NK3	S100B
0	4.50128	0.398	0.025	0	NK3	ODAPH
0	2.84753	0.493	0.125	0	NK3	FXYD2
0	2.23103	0.461	0.101	0	NK3	SLAMF6
0	2.28733	0.453	0.103	0	NK3	ACP5
0	2.77174	0.429	0.08	0	NK3	THEMIS
0	2.28751	0.447	0.099	0	NK3	ANKRD35
0	2.8252	0.414	0.066	0	NK3	CCR5
0	2.26633	0.451	0.105	0	NK3	ST8SIA6
0	2.44577	0.5	0.167	0	NK3	GSTM2
0	2.35123	0.421	0.094	0	NK3	LINC00484
0	2.72381	0.39	0.065	0	NK3	ADA2
0	3.70824	0.357	0.039	0	NK3	LCIIAR
0	2.45394	0.388	0.072	0	NK3	LINC00426
0	3.09562	0.401	0.088	0	NK3	RNF32
0	2.27425	0.385	0.08	0	NK3	TANK-AS1
0	2.82692	0.351	0.049	0	NK3	MIR223HG
0	2.53856	0.439	0.146	0	NK3	AZIN2
0	2.80504	0.343	0.052	0	NK3	GPR55
0	2.83302	0.339	0.049	0	NK3	SLAMF8
0	2.38568	0.383	0.097	0	NK3	ME1
0	2.55891	0.404	0.118	0	NK3	CEACAM16-AS1
0	3.40849	0.309	0.024	0	NK3	IL10
0	3.076	0.321	0.04	0	NK3	SLC22A3
0	2.62456	0.333	0.056	0	NK3	MAP2K6
0	2.58372	0.34	0.064	0	NK3	FES
0	2.86364	0.324	0.049	0	NK3	JAKMIP2
0	2.45376	0.326	0.055	0	NK3	LINC02384
0	2.65179	0.334	0.073	0	NK3	CACNA1C
0	3.30232	0.284	0.03	0	NK3	RGS18
0	3.39808	0.292	0.04	0	NK3	DDIT4L
0	2.87103	0.292	0.045	0	NK3	DACH1
0	2.39279	0.295	0.052	0	NK3	GIMAP8
0	2.73471	0.293	0.051	0	NK3	ENSG00000259345
0	2.34577	0.294	0.053	0	NK3	MYO7A
0	2.86595	0.269	0.035	0	NK3	CMKLR1
0	2.75348	0.271	0.045	0	NK3	ABCD2
0	2.48091	0.272	0.048	0	NK3	SYTL2
0	3.01319	0.258	0.036	0	NK3	ENSG00000223930
0	2.48286	0.253	0.039	0	NK3	WDR86-AS1
4.9410287221021e-299	2.47694	0.275	0.053	1.90763236902918e-294	NK3	MACC1
1.06835547289898e-293	2.99607	0.35	0.096	4.1247068097684e-289	NK3	TCN2
4.22680096698415e-257	2.99184	0.267	0.059	1.63188331733324e-252	NK3	ENSG00000287979
6.00545956931551e-246	2.85645	0.293	0.074	2.31858783052133e-241	NK3	ENSG00000276216
1.22062379208422e-177	2.37443	0.264	0.079	4.71258433647874e-173	NK3	HECW2
0	3.74664	0.871	0.209	0	NK4	C15orf48
0	2.49261	0.945	0.327	0	NK4	ALOX5AP
0	2.67277	0.823	0.209	0	NK4	TNFRSF4
0	2.2847	0.962	0.385	0	NK4	KLRC1
0	4.3208	0.606	0.054	0	NK4	LIM2
0	1.93705	0.947	0.397	0	NK4	TNFSF10
0	2.32934	0.806	0.257	0	NK4	CCR1
0	2.63956	0.883	0.35	0	NK4	IGFLR1
0	1.99385	0.857	0.33	0	NK4	CD48
0	3.22934	0.623	0.099	0	NK4	NCR2
0	2.55615	0.705	0.182	0	NK4	IRF8
0	1.97368	0.867	0.355	0	NK4	KLRD1
0	2.93972	0.651	0.14	0	NK4	PIK3AP1
0	3.39231	0.609	0.106	0	NK4	PECAM1
0	2.30072	0.676	0.174	0	NK4	GIMAP4
0	1.94867	0.803	0.319	0	NK4	LINC00996
0	2.3231	0.699	0.222	0	NK4	CAPN12
0	4.50052	0.558	0.083	0	NK4	TRBC1
0	2.08992	0.872	0.403	0	NK4	GBP2
0	2.28425	0.679	0.216	0	NK4	SMIM3
0	2.52082	0.655	0.199	0	NK4	FCER1G
0	3.49082	0.524	0.07	0	NK4	CCNJL
0	2.08557	0.745	0.296	0	NK4	BTG2
0	1.93101	0.685	0.238	0	NK4	IL16
0	2.00767	0.662	0.221	0	NK4	GIMAP1
0	2.28712	0.554	0.117	0	NK4	CD300A
0	2.19981	1	0.565	0	NK4	GNLY
0	2.45968	0.591	0.163	0	NK4	ITGB2-AS1
0	2.16419	0.584	0.162	0	NK4	SLAMF7
0	4.36051	0.537	0.121	0	NK4	CCL3
0	2.07187	0.725	0.312	0	NK4	GLIPR1
0	2.71098	0.58	0.175	0	NK4	MMP25
0	2.27943	0.603	0.201	0	NK4	LINC01871
0	2.68215	0.505	0.111	0	NK4	MIR124-1HG
0	2.43565	0.733	0.34	0	NK4	ALAS1
0	3.30034	0.451	0.064	0	NK4	ACOXL
0	4.06636	0.479	0.093	0	NK4	RGS16
0	4.44251	0.414	0.043	0	NK4	MB
0	2.74642	0.484	0.115	0	NK4	SRGAP3
0	3.23229	0.432	0.079	0	NK4	IL18R1
0	5.24585	0.37	0.017	0	NK4	FAM166B
0	2.41987	0.442	0.092	0	NK4	LINC00299
0	3.2135	0.437	0.099	0	NK4	FCGR3A
0	3.00437	0.396	0.069	0	NK4	CD300C
0	3.05841	0.369	0.061	0	NK4	IFITM10
0	3.36344	0.365	0.059	0	NK4	TIE1
0	5.51664	0.313	0.009	0	NK4	ADGRG3
0	3.22006	0.378	0.075	0	NK4	CHST2
0	4.40239	0.323	0.031	0	NK4	PDLIM4
0	3.01874	0.314	0.048	0	NK4	ENSG00000234261
0	3.84312	0.284	0.029	0	NK4	LINC03062
0	4.58529	0.27	0.023	0	NK4	SLC30A4-AS1
0	4.0727	0.262	0.021	0	NK4	ADGRE2
3.67700919540135e-299	2.41597	0.459	0.116	1.41961971016055e-294	NK4	CATSPER1
6.82013414507121e-298	3.12536	0.323	0.058	2.63311739072909e-293	NK4	LINC00540
1.01118534476761e-296	2.74291	0.543	0.193	3.90398437907879e-292	NK4	DENND2D
8.15093448184985e-293	1.95113	0.772	0.442	3.14691278475259e-288	NK4	CAMK1
5.26038034505832e-283	5.57063	0.264	0.041	2.03092764362011e-278	NK4	CCL4L2
4.11343758879932e-282	2.65311	0.359	0.077	1.58811598428364e-277	NK4	ZBTB46
4.77619785432665e-282	2.36053	0.498	0.147	1.84399446759843e-277	NK4	CMC1
4.10918140133056e-276	2.69611	0.318	0.06	1.5864727554257e-271	NK4	MIR223HG
2.28922530068305e-275	3.39246	0.697	0.275	8.83824104087714e-271	NK4	CCL4
1.04143269719024e-249	1.98569	0.531	0.175	4.02076335731207e-245	NK4	GIMAP6
1.23411890936192e-246	2.51458	0.381	0.096	4.76468628526452e-242	NK4	HECW2-AS1
3.31506416012292e-244	1.93487	0.637	0.278	1.27987997094026e-239	NK4	FUCA1
6.59802544585057e-240	3.88124	0.261	0.047	2.54736566413399e-235	NK4	NRN1
3.02248656110546e-239	2.40653	0.499	0.178	1.1669216115116e-234	NK4	SYNGR3
3.10663040172668e-239	2.5818	0.405	0.11	1.19940786549864e-234	NK4	LAIR2
4.61037190107732e-237	2.33951	0.483	0.16	1.77997238356793e-232	NK4	FMNL1-DT
1.71812592805582e-221	2.24548	0.451	0.141	6.6333405830379e-217	NK4	SIT1
5.5676599238539e-221	2.55608	0.253	0.047	2.14956214340152e-216	NK4	CD79A
1.72854941041275e-220	2.27049	0.486	0.165	6.67358356372153e-216	NK4	TRAC
3.05209010264117e-219	2.03037	0.52	0.185	1.1783509468277e-214	NK4	TIMD4
3.50867445502076e-219	4.48417	0.32	0.076	1.35462903359442e-214	NK4	CSF2
7.36916792321848e-218	2.05085	0.462	0.147	2.84508835179619e-213	NK4	GIMAP5
3.14966363994603e-217	2.02514	0.44	0.135	1.21602213811036e-212	NK4	ENSG00000289191
1.39491425394304e-212	5.0835	0.373	0.106	5.38548495162328e-208	NK4	CCL1
4.38301498679831e-211	2.75688	0.273	0.056	1.69219442610309e-206	NK4	TNF
7.2455389299129e-202	2.38089	0.342	0.091	2.79735767006077e-197	NK4	TNFAIP8L2
3.99417079701842e-194	2.32907	0.352	0.098	1.54206946131287e-189	NK4	SIRPG
6.37390262801328e-194	2.54045	0.265	0.057	2.46083632662337e-189	NK4	CD72
9.72812009961876e-186	2.18531	0.331	0.091	3.75583260806081e-181	NK4	GADD45G
8.38672674284323e-179	2.27007	0.391	0.134	3.23794746087691e-174	NK4	DHRS3
1.81572192859734e-176	2.70535	0.357	0.106	7.01013922192862e-172	NK4	CRTAM
2.45046505275054e-163	2.00391	0.459	0.185	9.46075547565928e-159	NK4	GIMAP2
7.33096835683382e-163	1.93111	0.425	0.162	2.8303402632064e-158	NK4	TFEB
8.5083165625457e-146	1.96271	0.386	0.142	3.28489085846764e-141	NK4	SAMD10
9.67820795908858e-133	2.19641	0.371	0.15	3.73656252884492e-128	NK4	SUOX
1.19319178279178e-132	2.28853	0.475	0.241	4.60667483500252e-128	NK4	SLC12A8
8.20940029605437e-131	2.28692	0.253	0.072	3.16948526630067e-126	NK4	SEMA7A
3.24428225728378e-129	2.15896	0.313	0.108	1.25255249389212e-124	NK4	FCMR
6.11193388999262e-127	1.99353	0.357	0.131	2.35969543624835e-122	NK4	CISH
2.14701953373942e-105	1.95189	0.503	0.229	8.28921301586113e-101	NK4	IFNG
5.78179887371989e-103	2.17904	0.306	0.124	2.23223690916578e-98	NK4	GMPR
1.27226497459034e-96	2.03573	0.317	0.135	4.91196061389837e-92	NK4	TRIB2
2.93287272772203e-94	2.05747	0.271	0.1	1.13232350271892e-89	NK4	ZNF296
1.1910047873719e-89	2.7136	0.338	0.142	4.59823128308543e-85	NK4	XCL1
1.54125921042401e-87	2.53809	0.287	0.123	5.95049355960502e-83	NK4	DBP
1.58652986743401e-52	2.01629	0.251	0.128	6.12527451218923e-48	NK4	ACVR1B
5.05228762883859e-41	2.25246	0.281	0.163	1.950587207742e-36	NK4	NFKBID
0	2.34372	0.826	0.185	0	NK5	RGS1
0	2.21888	0.906	0.272	0	NK5	NUSAP1
0	1.61733	0.923	0.296	0	NK5	MKI67
0	1.85271	0.884	0.277	0	NK5	CCL4
0	1.6666	0.899	0.299	0	NK5	DUSP2
0	1.82505	0.865	0.271	0	NK5	CAPG
0	2.2535	0.885	0.298	0	NK5	RRM2
0	2.25721	0.799	0.213	0	NK5	KIFC1
0	1.66967	0.933	0.356	0	NK5	BACH2
0	2.23756	0.891	0.325	0	NK5	PCLAF
0	2.03648	0.832	0.266	0	NK5	ZWINT
0	2.10742	0.837	0.271	0	NK5	TRDC
0	2.22	0.75	0.185	0	NK5	CKAP2L
0	1.63004	0.849	0.292	0	NK5	MAD2L1
0	2.21481	0.68	0.133	0	NK5	XCL1
0	1.88273	0.79	0.244	0	NK5	GLIPR2
0	1.87213	0.729	0.204	0	NK5	AURKB
0	1.92245	0.951	0.426	0	NK5	PHF19
0	1.99812	0.847	0.326	0	NK5	CDT1
0	2.01238	0.918	0.4	0	NK5	TYMS
0	2.69313	0.616	0.099	0	NK5	XCL2
0	1.8351	0.714	0.204	0	NK5	H3C4
0	2.02498	0.68	0.171	0	NK5	KNL1
0	1.8356	0.655	0.166	0	NK5	KIF2C
0	1.62541	0.947	0.466	0	NK5	TMPO
0	1.83373	0.885	0.413	0	NK5	DNAJC9
0	2.11113	0.989	0.552	0	NK5	STMN1
0	3.07958	0.508	0.075	0	NK5	RPL39L
0	2.50668	0.992	0.617	0	NK5	HMGB2
0	1.96152	0.996	0.714	0	NK5	HMGN2
0	1.98514	0.998	0.785	0	NK5	TUBA1B
1.17845953572664e-304	1.70882	0.878	0.288	4.54979657553342e-300	NK5	GZMA
3.46600223003771e-302	1.67215	0.908	0.346	1.33815414097296e-297	NK5	PDE3B
6.52029549866049e-302	2.13359	0.641	0.177	2.51735568612284e-297	NK5	RAD51
1.07551662570112e-296	1.74831	0.696	0.201	4.15235458850687e-292	NK5	NUF2
7.30584718465474e-287	1.67746	0.908	0.399	2.8206414810515e-282	NK5	LMNB1
1.41341525945136e-285	1.69736	0.689	0.208	5.4569136336898e-281	NK5	KIF11
1.94202801060901e-283	2.26642	0.761	0.269	7.49778174335927e-279	NK5	CDKN2D
5.41700233141588e-282	2.0874	0.567	0.13	2.09139626011304e-277	NK5	GNA15
1.82910037406709e-281	1.84522	0.601	0.147	7.06179072419822e-277	NK5	LFNG
1.60091566700202e-280	2.11834	0.793	0.281	6.1808152071614e-276	NK5	RGCC
6.57098783974355e-280	1.66135	0.802	0.253	2.53692698516819e-275	NK5	GNG2
1.50488042914994e-279	1.87107	0.676	0.215	5.81004236086207e-275	NK5	CDCA5
1.65279725159025e-279	1.68223	0.918	0.447	6.38111962893963e-275	NK5	H2AX
7.79487257689455e-279	1.70875	0.973	0.571	3.00944440448745e-274	NK5	METRNL
7.11788532914387e-277	1.70295	0.73	0.256	2.74807316787587e-272	NK5	CENPU
2.07326626620852e-274	1.6241	0.77	0.256	8.00446640057786e-270	NK5	ABTB2
2.67299999046635e-274	1.70245	0.756	0.287	1.03199183631925e-269	NK5	CENPN
9.4608136249603e-270	1.70952	0.968	0.542	3.65263092432467e-265	NK5	DUSP4
4.44630433452551e-267	2.22807	0.701	0.241	1.71662917747361e-262	NK5	NCAPH2
4.51962227786467e-266	1.77129	0.744	0.265	1.74493576903799e-261	NK5	FANCI
1.58292203082961e-265	1.68275	0.619	0.154	6.11134537662698e-261	NK5	BICDL1
1.71612649437604e-262	2.2216	0.377	0.06	6.62562116948701e-258	NK5	WNT1
3.92875917176219e-260	1.67351	0.95	0.507	1.51681534103394e-255	NK5	TNFAIP3
1.19233525036174e-259	1.71809	0.761	0.271	4.60336793459662e-255	NK5	ASF1B
4.21563497332444e-254	1.71949	0.662	0.223	1.6275723505011e-249	NK5	RAD51AP1
1.03394465007833e-244	1.76393	0.486	0.102	3.99185350502243e-240	NK5	S1PR4
9.3725700045184e-243	1.6557	0.782	0.322	3.61856182734446e-238	NK5	FEN1
1.05725836115785e-237	2.00692	0.532	0.148	4.08186308075824e-233	NK5	PLK4
5.5731841910136e-237	1.64927	0.81	0.343	2.15169495246653e-232	NK5	SOCS1
7.97227313879734e-233	1.78435	0.579	0.179	3.07793521342688e-228	NK5	STIL
1.59478016329521e-232	1.88265	0.616	0.173	6.15712725445015e-228	NK5	ENSG00000290922
4.18552615564697e-219	1.62341	0.622	0.206	1.61594793817218e-214	NK5	DTL
1.42563194300975e-213	2.13008	0.688	0.28	5.50407980557205e-209	NK5	TUBA1B-AS1
3.14702485616619e-212	1.62401	0.606	0.173	1.21500335646864e-207	NK5	PARVG
5.05815542677321e-212	1.85963	0.589	0.202	1.9528526471686e-207	NK5	MASTL
4.66791170402338e-211	2.22703	0.312	0.052	1.80218735068935e-206	NK5	N4BP3
2.00080754017094e-207	1.70768	0.844	0.441	7.72471775109197e-203	NK5	TUBA1A
6.71023347844946e-204	1.92594	0.299	0.048	2.59068694135977e-199	NK5	PLB1
4.76654525383084e-197	1.83417	0.532	0.164	1.84026779159901e-192	NK5	KIF15
1.96021955888299e-196	1.71965	0.559	0.17	7.56801567293544e-192	NK5	LIME1
2.04189967252944e-191	2.02837	0.323	0.059	7.88336625570168e-187	NK5	WNT10B
6.34970501412659e-190	1.75748	0.554	0.17	2.45149411185399e-185	NK5	RCAN3
6.5687622738864e-186	1.68963	0.489	0.152	2.53606773870206e-181	NK5	SKA3
4.86056125593454e-183	1.69545	0.555	0.166	1.87656548969121e-178	NK5	PTGER2
8.14200625448173e-172	2.83224	0.336	0.076	3.14346577473031e-167	NK5	OMD
1.79125279172581e-167	2.31836	0.446	0.135	6.915668778295e-163	NK5	TMPO-AS1
9.35048608907368e-167	1.62056	0.532	0.19	3.61003566926957e-162	NK5	TCF19
7.54247723872068e-163	2.20775	0.292	0.058	2.91199961232528e-158	NK5	H3C7
3.8884294209888e-161	1.77611	0.36	0.083	1.50124483085536e-156	NK5	ICAM2
1.61997158558593e-160	1.80236	0.396	0.104	6.25438629763014e-156	NK5	E2F2
2.7794386067815e-158	2.11054	0.398	0.103	1.0730856573062e-153	NK5	SPINK2
6.85369318922692e-157	2.11072	0.325	0.075	2.64607386649673e-152	NK5	H2AC13
2.01078753042806e-156	1.68225	0.692	0.323	7.76324849747664e-152	NK5	CD70
3.86874288792609e-151	1.70738	0.499	0.17	1.49364425417051e-146	NK5	ARHGAP19
1.7277606529672e-136	2.04335	0.329	0.086	6.67053832897578e-132	NK5	CCNE2
7.94105732365806e-134	2.00198	0.256	0.052	3.0658834115179e-129	NK5	TRDJ1
1.57042531715287e-133	1.89449	0.3	0.069	6.06309806446381e-129	NK5	GPX7
1.27070898846e-132	1.66203	0.473	0.169	4.90595326264637e-128	NK5	H3C10
2.6736232735365e-126	1.91788	0.286	0.067	1.03223247344697e-121	NK5	H2BC9
3.94464645266157e-123	1.61975	0.488	0.182	1.52294910244358e-118	NK5	CDKN2C
5.33377697272345e-123	1.91015	0.317	0.087	2.05926461362907e-118	NK5	E2F8
8.06693150140116e-116	2.11102	0.291	0.078	3.11448091406096e-111	NK5	ARHGAP33
1.49698261091635e-115	1.78306	0.257	0.058	5.77955046422585e-111	NK5	ZBTB32
1.64052855083621e-115	1.80972	0.371	0.122	6.33375262906845e-111	NK5	ORC1
5.17425437664913e-106	2.32078	0.385	0.145	1.9976761297367e-101	NK5	ENSG00000272540
6.97453363536377e-98	1.8461	0.255	0.065	2.69272794594124e-93	NK5	GSTM1
3.40095028006544e-94	1.72931	0.309	0.095	1.31303888412767e-89	NK5	RASGEF1B
1.02195674425238e-83	1.84333	0.311	0.109	3.9455705982096e-79	NK5	ARHGEF39
1.50104924581187e-81	1.74759	0.299	0.105	5.79525092823047e-77	NK5	CNIH2
0	4.25447	0.971	0.282	0	NK6	IGLV2-14
0	5.6964	0.834	0.212	0	NK6	IGHV3-23
0	2.614	0.951	0.63	0	NK6	MT-ATP8
0	2.21557	0.959	0.679	0	NK6	MT-ND3
0	2.28161	0.986	0.742	0	NK6	MT-ND5
0	2.29793	0.988	0.746	0	NK6	MT-ND4L
0	2.59468	0.999	0.768	0	NK6	MT-CO3
0	2.20131	1	0.77	0	NK6	MT-CYB
0	2.50981	1	0.774	0	NK6	MT-ATP6
0	2.27302	0.999	0.787	0	NK6	MT-CO2
0	2.19247	1	0.801	0	NK6	MT-CO1
6.2780949004363e-288	2.4801	0.844	0.383	2.42384687916045e-283	NK6	SFMBT2
2.56945104738266e-284	2.79395	0.822	0.378	9.92013660373496e-280	NK6	TRERF1
6.79114441546818e-284	2.32453	0.921	0.61	2.62192503592396e-279	NK6	MT-ND6
4.04235104561413e-283	2.28155	0.85	0.386	1.5606708916907e-278	NK6	IKZF1
3.19823452254208e-277	2.19711	0.923	0.69	1.23477438446305e-272	NK6	RNF213
6.72336588308495e-254	4.38569	0.529	0.133	2.59575710014144e-249	NK6	IGLV3-10
4.15787023360304e-251	2.61204	0.746	0.301	1.60527053978946e-246	NK6	CYTH4
1.98441094807947e-246	2.51059	0.744	0.311	7.66141378834523e-242	NK6	ELMO1
2.74993250815907e-245	2.25775	0.817	0.386	1.06169394275005e-240	NK6	ATP10A
2.49509818025181e-240	2.23394	0.83	0.406	9.63307505431617e-236	NK6	MYO1F
9.59194820755194e-230	2.12411	0.834	0.407	3.70325936397165e-225	NK6	NCAM1
1.96823175909014e-226	2.14324	0.82	0.41	7.59894917549522e-222	NK6	ITGAL
4.36386640118018e-223	2.1152	0.798	0.372	1.68480154016764e-218	NK6	GPRIN3
4.981937934868e-221	2.74714	0.688	0.283	1.92342659789384e-216	NK6	MVB12B
1.13769242182546e-215	2.20408	0.765	0.357	4.39240290218373e-211	NK6	DOCK2
3.2728364402847e-210	2.79495	0.633	0.242	1.26357669286512e-205	NK6	CCDC88B
1.50901089247333e-206	2.95109	0.515	0.148	5.82598925366105e-202	NK6	COL21A1
2.30552482364792e-197	2.11127	0.836	0.567	8.9011702391399e-193	NK6	FUT8
7.90409191493897e-192	2.19604	0.723	0.322	3.05161180651964e-187	NK6	BATF
4.27022372926922e-185	2.42558	0.707	0.336	1.64864797739626e-180	NK6	PLCG2
1.02713085974042e-180	2.78203	0.526	0.171	3.96554682328582e-176	NK6	LINC02694
4.21338498239631e-178	2.34927	0.673	0.289	1.62670367400357e-173	NK6	JAK3
1.14247947888007e-176	2.71848	0.549	0.197	4.41088477206018e-172	NK6	RNF157
5.51228730803204e-174	2.28983	0.705	0.356	2.12818388388501e-169	NK6	TBC1D2B
8.43830059505131e-167	2.11929	0.757	0.471	3.25785909373741e-162	NK6	INPP4A
4.47252001153645e-166	2.1318	0.674	0.324	1.72675052605399e-161	NK6	CYFIP2
1.14335334292025e-165	2.17113	0.78	0.499	4.4142585863465e-161	NK6	PDE7A
2.03710585241804e-164	2.42719	0.596	0.241	7.86485827501558e-160	NK6	NLRC3
1.83581128027203e-162	2.35199	0.61	0.258	7.08770019087427e-158	NK6	SYK
3.15377977175699e-162	2.58881	0.522	0.182	1.21761129427994e-157	NK6	GAB3
4.94331019481837e-155	2.72796	0.491	0.168	1.90851320001548e-150	NK6	MIR181A1HG
2.2399528256005e-145	2.20063	0.604	0.267	8.64800986907843e-141	NK6	ADGRG5
2.30702698060778e-144	2.17165	0.687	0.375	8.90696976673053e-140	NK6	MAML2
5.40912176319544e-144	2.30475	0.568	0.235	2.0883537303345e-139	NK6	ST6GAL1
2.18178042595087e-135	2.45417	0.573	0.264	8.42341786851113e-131	NK6	KSR1
3.93860784732878e-131	2.20057	0.56	0.234	1.5206177176967e-126	NK6	CLNK
7.26723001489581e-126	2.77865	0.327	0.086	2.80573216415097e-121	NK6	ENSG00000234147
2.05649850345987e-124	2.18021	0.655	0.375	7.93972942215786e-120	NK6	ERMP1
1.737435046616e-121	2.41795	0.496	0.203	6.70788922797507e-117	NK6	LINC01934
5.50520507344775e-121	2.25751	0.629	0.366	2.12544957475671e-116	NK6	STIM1
4.64875587313217e-120	2.61106	0.472	0.187	1.79479166749887e-115	NK6	ATP2A3
2.18306499132199e-119	2.66753	0.439	0.164	8.42837731849595e-115	NK6	CTDSPL
4.25736151740165e-117	2.72549	0.426	0.156	1.64368213463843e-112	NK6	SCN9A
1.24700211697751e-113	2.55355	0.463	0.187	4.81442577322677e-109	NK6	STYK1
2.54092638136962e-111	2.55787	0.442	0.173	9.81000857319181e-107	NK6	SLC9A9
4.5892075434117e-110	2.15206	0.6	0.338	1.77180124836039e-105	NK6	CHD3
3.20598756586754e-108	4.14745	0.283	0.076	1.23776767943014e-103	NK6	JCHAIN
1.43769192746878e-107	2.13696	0.542	0.263	5.55064099357148e-103	NK6	PLCL2
3.13288739813432e-104	2.41473	0.421	0.163	1.2095451666717e-99	NK6	APOBR
4.00566386586615e-103	2.18645	0.473	0.201	1.5465067053336e-98	NK6	SH2D3C
4.47994094106973e-103	2.09659	0.541	0.262	1.7296155985282e-98	NK6	HOXB3
1.9016642060523e-100	2.17245	0.583	0.335	7.34194516672672e-96	NK6	SETBP1
5.75562813569086e-97	2.12207	0.48	0.207	2.22213291062753e-92	NK6	AOAH
8.6639667567056e-96	2.29694	0.499	0.236	3.3449842854289e-91	NK6	IKZF2
1.51318415296757e-94	2.71676	0.321	0.102	5.84210137777718e-90	NK6	THEMIS
2.78105359500686e-91	2.77863	0.33	0.112	1.07370917196025e-86	NK6	IFNG-AS1
6.54575073666041e-91	2.12915	0.552	0.311	2.52718344440985e-86	NK6	FKBP5
6.88528952132655e-89	2.69791	0.33	0.115	2.65827257839375e-84	NK6	LINC00484
1.71568521745583e-84	2.53925	0.354	0.134	6.62391748755345e-80	NK6	MIAT
5.88579591267465e-83	2.4383	0.325	0.114	2.27238808596543e-78	NK6	GPR141
2.16903651956796e-81	2.15532	0.486	0.258	8.374216194748e-77	NK6	NBEAL2
5.3200324796002e-81	2.49435	0.477	0.255	2.05395813972404e-76	NK6	HIP1
8.78319864881157e-78	2.47982	0.407	0.179	3.39101733433317e-73	NK6	SLAMF7
3.92604711098978e-73	2.13055	0.485	0.265	1.51576826861093e-68	NK6	PLEKHG3
3.01336525669753e-72	2.13505	0.412	0.197	1.16340005830578e-67	NK6	VAV1
5.33113496433865e-69	2.16606	0.474	0.277	2.05824458703187e-64	NK6	CAMKMT
6.53185073379001e-69	2.13081	0.487	0.283	2.52181693130165e-64	NK6	USP20
1.33917321997697e-68	2.18015	0.446	0.234	5.1702799676871e-64	NK6	TOX
1.44304605674093e-66	2.27429	0.364	0.164	5.57131221586537e-62	NK6	TRAK1
2.24660748173603e-65	2.64794	0.361	0.168	8.67370216548645e-61	NK6	MEIS1
2.92469845824979e-65	2.86215	0.257	0.09	1.12916758076108e-60	NK6	TP73
1.51243827356436e-62	2.11642	0.372	0.173	5.83922168657728e-58	NK6	ENSG00000262202
1.26369338338774e-58	2.60261	0.26	0.098	4.87886741458339e-54	NK6	LIN28B
1.60532178823665e-58	2.20261	0.353	0.165	6.19782636002406e-54	NK6	KLHL4
1.06348191662347e-57	2.15308	0.33	0.147	4.10589098369989e-53	NK6	RNF165
1.20005165404279e-57	2.41194	0.304	0.129	4.63315942592841e-53	NK6	ST8SIA6
7.62481319328088e-56	2.11376	0.355	0.171	2.94378787766188e-51	NK6	TOGARAM2
2.94533306582248e-55	2.3811	0.339	0.163	1.13713419005274e-50	NK6	TBXAS1
3.06437331118998e-50	2.0878	0.359	0.186	1.18309324798423e-45	NK6	LDLR
9.36109294253218e-47	2.64916	0.292	0.138	3.61413076325282e-42	NK6	CEACAM16-AS1
9.12834385029809e-46	2.24567	0.34	0.181	3.52427099372309e-41	NK6	DISC1
3.29269849972319e-45	2.20521	0.329	0.168	1.27124503677313e-40	NK6	TMEM156
1.87560682483906e-39	2.08629	0.399	0.258	7.24134282933866e-35	NK6	NOTCH1
1.22197434491127e-38	2.35432	0.252	0.117	4.71779855083344e-34	NK6	ME1
6.03986440619803e-34	2.2148	0.335	0.204	2.33187084994494e-29	NK6	PPP1R9B
1.52341610839837e-30	2.19636	0.262	0.14	5.88160491130442e-26	NK6	SYNE3
2.25341007864791e-28	2.12176	0.311	0.195	8.69996563164385e-24	NK6	LRP8
4.38894999439703e-23	2.14164	0.281	0.168	1.6944858138368e-18	NK6	HLA-DRA
3.7030605828899e-20	2.22773	0.262	0.167	1.42967762984213e-15	NK6	WNT5B
2.42547081295252e-93	2.68491	0.679	0.448	9.3642577146471e-89	NK7	SEMA4D
2.94505353196074e-84	2.4864	0.663	0.418	1.1370262676194e-79	NK7	CARD11
4.18050668774907e-63	2.3006	0.616	0.436	1.61401002200616e-58	NK7	MCTP2
8.25509714025909e-62	2.50255	0.675	0.571	3.18712790391123e-57	NK7	MYO1E
8.64806958705628e-60	2.55104	0.595	0.419	3.33884670617069e-55	NK7	PRKCH
1.88353589264816e-55	2.70149	0.573	0.372	7.27195537433602e-51	NK7	BACH2
1.29591207917655e-54	2.9972	0.554	0.373	5.00325735528481e-50	NK7	XYLT1
3.58083133929641e-51	2.76928	0.55	0.382	1.38248736347556e-46	NK7	NCALD
1.44200155506633e-50	2.42903	0.548	0.367	5.56727960380009e-46	NK7	ITGAX
2.55173013872196e-44	2.22788	0.658	0.641	9.85171971957773e-40	NK7	CBLB
6.84001285263666e-44	2.2909	0.542	0.379	2.64079216214596e-39	NK7	ITGAD
9.91345977142002e-44	2.27218	0.548	0.395	3.82738854854984e-39	NK7	SFMBT2
2.75839546147273e-41	2.23242	0.654	0.605	1.06496131976539e-36	NK7	CHST11
2.62254431670468e-40	2.40904	0.54	0.398	1.01251190979334e-35	NK7	ATP10A
3.0823787902342e-40	2.29822	0.589	0.508	1.19004480333362e-35	NK7	ARAP2
8.06334151105079e-40	2.36278	0.526	0.378	3.11309489058649e-35	NK7	PPP1R16B
2.03143176077507e-38	3.09703	0.382	0.208	7.8429517420004e-34	NK7	GAS7
2.14977520239637e-38	2.77861	0.448	0.286	8.2998521014119e-34	NK7	ADAM19
2.35633715517663e-38	2.32465	0.589	0.473	9.09734648870593e-34	NK7	AKNA
7.70059184927e-38	2.20538	0.511	0.368	2.97304450116616e-33	NK7	DOCK2
7.98569592691036e-38	2.27932	0.571	0.451	3.08311748346155e-33	NK7	SYTL3
1.09988038324918e-37	2.45459	0.499	0.361	4.24641818364843e-33	NK7	INPP5D
4.12772753084103e-37	2.54149	0.597	0.557	1.59363304510711e-32	NK7	GNPTAB
5.42914951216836e-37	2.46879	0.491	0.35	2.09608604365796e-32	NK7	SLFN12L
9.5788085674986e-37	2.34178	0.571	0.488	3.69818641173986e-32	NK7	PTPRJ
5.18636063808843e-36	3.07688	0.317	0.153	2.00235011515318e-31	NK7	VAV3
5.24753553027766e-36	2.42426	0.568	0.469	2.0259685175296e-31	NK7	FYN
1.24232976290291e-34	2.59965	0.405	0.244	4.79638674861556e-30	NK7	ITGAM
6.09121321529338e-34	3.1994	0.319	0.16	2.35169559816047e-29	NK7	CHN2
4.76903781002871e-33	2.14964	0.575	0.527	1.84123011769588e-28	NK7	FNBP1
2.07695079216366e-32	3.2131	0.378	0.222	8.01869161838544e-28	NK7	JAZF1
3.22735697802334e-32	2.66199	0.536	0.462	1.24601798207525e-27	NK7	ATXN1
5.00349381254961e-31	2.87125	0.483	0.369	1.93174889114915e-26	NK7	BCL2
6.75850832160618e-31	2.78486	0.618	0.639	2.60932489280571e-26	NK7	CMIP
7.93360843592875e-31	2.65413	0.526	0.426	3.06300754494337e-26	NK7	AUTS2
4.06245099854226e-30	2.55369	0.54	0.479	1.5684310815172e-25	NK7	JARID2
9.48119725329331e-29	2.25929	0.581	0.573	3.66050063555148e-24	NK7	FOXN3
2.0006473753465e-28	2.27871	0.64	0.674	7.72409938673778e-24	NK7	LINC-PINT
2.69966584514812e-28	2.55113	0.513	0.449	1.04228698949479e-23	NK7	KLF12
5.7725478132111e-28	2.6195	0.374	0.236	2.22866525972454e-23	NK7	SORL1
1.27808243142678e-27	2.72577	0.497	0.419	4.93442065125252e-23	NK7	RASA3
1.51617814150406e-27	2.32941	0.472	0.368	5.85366056871889e-23	NK7	RASGRP1
2.77711786439299e-27	2.19868	0.509	0.394	1.07218966508484e-22	NK7	SERPINB9
7.24832539862051e-27	2.59541	0.497	0.42	2.79843346989941e-22	NK7	CYTH1
3.65522029760493e-26	2.59954	0.476	0.364	1.41120745249931e-21	NK7	PDE3B
1.68522625945901e-25	2.19873	0.44	0.33	6.50632154251936e-21	NK7	ITK
1.75424223386022e-25	2.49073	0.438	0.334	6.77277841648753e-21	NK7	ATP8A1
2.5154822239099e-24	2.76119	0.517	0.459	9.71177377007133e-20	NK7	PHACTR2
6.97646450888937e-22	2.21554	0.472	0.39	2.69347341759201e-17	NK7	GRAMD1B
9.08625746949416e-22	2.45668	0.395	0.288	3.50802228382231e-17	NK7	PIK3R5
8.23252784013769e-21	2.36623	0.501	0.471	3.17841434852036e-16	NK7	HERC1
4.05885068510533e-20	2.58413	0.352	0.243	1.56704107250547e-15	NK7	ST6GAL1
8.29002084231655e-20	3.42503	0.331	0.221	3.20061124680157e-15	NK7	GRK5
8.87634057790196e-20	3.01541	0.264	0.151	3.42697757031639e-15	NK7	RNF165
1.47488273209395e-18	2.29313	0.493	0.474	5.6942272520683e-14	NK7	LRBA
2.20827380030317e-18	2.37431	0.423	0.343	8.52570348821047e-14	NK7	MAML3
3.16472134204191e-17	3.08782	0.307	0.207	1.22183561573554e-12	NK7	AGPAT4
3.98147699234402e-17	2.47807	0.36	0.271	1.53716863720418e-12	NK7	PRKCQ
1.89234954041933e-15	2.38619	0.464	0.443	7.30598310565094e-11	NK7	OSBPL3
4.27436369288026e-15	2.52373	0.307	0.216	1.65024633454721e-10	NK7	ADCY7
3.28701878764239e-14	2.35644	0.397	0.339	1.26905221353297e-09	NK7	PITPNC1
1.28565427558123e-13	2.57364	0.272	0.182	4.96365402716401e-09	NK7	DTHD1
2.02884970400673e-13	2.59503	0.317	0.239	7.83298293722919e-09	NK7	KAT2B
7.90059813683473e-13	2.15033	0.464	0.468	3.05026292866915e-08	NK7	RFTN1
3.50799037472257e-12	2.22733	0.339	0.271	1.35436492387289e-07	NK7	PLCL2
6.9884525264752e-12	2.33155	0.458	0.461	2.69810175142155e-07	NK7	MSI2
9.43165272678969e-12	2.3608	0.313	0.24	3.64137248475896e-07	NK7	TOX
1.47604717304549e-11	2.21339	0.331	0.263	5.69872292569401e-07	NK7	PDE4A
3.41003552517609e-11	2.49809	0.395	0.361	1.31654651555998e-06	NK7	CNOT6L
8.80824464367035e-11	2.22902	0.436	0.433	3.40068709202825e-06	NK7	ABR
9.84411185452397e-11	2.19052	0.526	0.606	3.80061470479461e-06	NK7	SIPA1L1
4.34445113535231e-10	2.37175	0.262	0.189	1.67730569433682e-05	NK7	SCML4
7.96011343459702e-10	2.46156	0.376	0.346	3.07324059482922e-05	NK7	SKI
8.06346807113525e-10	2.30773	0.409	0.389	3.1131437529039e-05	NK7	FOXO1
1.0670990931657e-09	2.59507	0.341	0.295	4.11985617889412e-05	NK7	GFOD1
1.14651647858963e-09	2.81901	0.321	0.271	4.42647082053885e-05	NK7	INPP5A
2.31581938468338e-09	2.33551	0.325	0.274	8.94091548038558e-05	NK7	KSR1
1.41909548345463e-08	2.32119	0.382	0.375	0.000547884	NK7	ZFHX3
1.87806208290101e-08	2.18466	0.28	0.223	0.000725082	NK7	TRANK1
2.13148415154436e-08	2.14387	0.295	0.244	0.000822923	NK7	BCL11B
3.5504347979712e-08	2.3049	0.38	0.368	0.00137075	NK7	SLCO3A1
1.12458971161327e-07	2.75351	0.262	0.21	0.00434182	NK7	PITPNM2
4.92943978313373e-07	2.17155	0.442	0.498	0.0190316	NK7	GGA2
1.16396575732811e-06	2.47241	0.403	0.417	0.0449384	NK7	CAMK1D
1.28961684253842e-06	2.40826	0.295	0.263	0.0497895	NK7	ZHX2
1.39966008683359e-06	2.54026	0.331	0.319	0.0540381	NK7	IGF1R
2.15803893564222e-06	2.26148	0.423	0.471	0.0833176	NK7	ZDHHC14
1.25114177037742e-05	2.20223	0.362	0.375	0.483041	NK7	GSE1
7.93254653866286e-05	2.1644	0.266	0.24	1	NK7	MYO5A
8.18397543964703e-05	2.46478	0.294	0.281	1	NK7	GOLGA8A
9.19970647103253e-05	2.30736	0.362	0.385	1	NK7	UBASH3B
0.000360223	2.24123	0.28	0.26	1	NK7	MTSS1
0.000455442	2.5096	0.276	0.266	1	NK7	NBEAL2
0.000594085	2.16097	0.294	0.292	1	NK7	ARHGEF3
0.00100162	3.35988	0.274	0.275	1	NK7	ABTB2
0.00151371	2.31354	0.331	0.355	1	NK7	HDAC4
0.00317688	2.19744	0.346	0.392	1	NK7	RNF38
0.00349658	2.22642	0.323	0.347	1	NK7	DENND4A
0.00358946	2.39218	0.256	0.251	1	NK7	ZNF710
0.00495921	2.38366	0.309	0.33	1	NK7	ATP11A
0	1.69972	0.72	0.468	0	T1	SPARC
0	1.58832	0.683	0.437	0	T1	CCN1
1.32607235204164e-239	1.73473	0.107	0.428	5.11970013676236e-235	T1	ICMT
2.95010666129277e-214	1.60565	0.069	0.331	1.13897717979191e-209	T1	TNFAIP1
1.43182182253248e-203	1.58369	0.048	0.282	5.52797769243341e-199	T1	C2orf69
2.75926239379187e-200	1.6073	0.097	0.375	1.06529602499517e-195	T1	ITPRID2
3.32263484112905e-197	1.57808	0.058	0.297	1.2828028594631e-192	T1	PUS7
3.83587953467503e-197	1.57757	0.041	0.263	1.48095637074733e-192	T1	THAP5
3.38856970272741e-196	1.59214	0.094	0.365	1.308258990829e-191	T1	GNS
1.66119986319303e-194	1.74613	0.146	0.466	6.41356043181567e-190	T1	FGD5-AS1
2.68835527277832e-191	1.68051	0.136	0.444	1.03792020371425e-186	T1	SCARB2
6.50397695759756e-191	1.58846	0.051	0.278	2.51105542378927e-186	T1	MOSPD1
7.94504957907044e-188	1.57607	0.056	0.284	3.06742474148751e-183	T1	TCTN1
1.20620341125455e-172	1.57361	0.053	0.266	4.65691013017157e-168	T1	CD276
5.63962461707578e-168	1.74193	0.061	0.278	2.17734627216062e-163	T1	CIBAR1
8.94743294472897e-164	1.58688	0.049	0.25	3.45442491130096e-159	T1	SNTA1
1.2463864866882e-163	1.65877	0.525	0.443	4.81204894780582e-159	T1	SERPINE1
8.05405041968937e-159	1.62271	0.077	0.298	3.10950778603367e-154	T1	P4HA2
5.96101479057608e-157	1.7046	0.054	0.255	2.30142859034561e-152	T1	FZD6
7.71558938017846e-157	1.72385	0.082	0.306	2.9788347478993e-152	T1	DUSP3
9.2636135665305e-153	1.69877	0.056	0.254	3.5764959257661e-148	T1	SNX7
1.00135433847164e-150	1.60553	0.075	0.289	3.86602882997133e-146	T1	FAM83D
1.74177362812206e-148	1.59857	0.062	0.262	6.72463962345367e-144	T1	RAPH1
5.37422502934796e-144	1.68906	0.078	0.287	2.07488079933066e-139	T1	KDELR3
2.49209393124859e-140	1.59594	0.061	0.252	9.62147624976457e-136	T1	CDC42BPB
2.12583426784309e-138	1.60711	0.066	0.26	8.2074209412886e-134	T1	ADORA2B
9.33173527124119e-137	1.59415	0.09	0.302	3.6027963535208e-132	T1	KLF3
4.29286664519383e-136	1.57294	0.158	0.433	1.65738995437644e-131	T1	HACD2
4.18841222317356e-134	1.64697	0.117	0.35	1.61706219112285e-129	T1	SLC39A14
4.26626167092237e-134	1.60217	0.069	0.262	1.64711830590971e-129	T1	FGD6
1.1562992569923e-133	1.73912	0.064	0.251	4.46424017139589e-129	T1	TBX18
1.26297348842611e-133	1.89538	0.068	0.259	4.87608804411554e-129	T1	IL13RA1
4.55673766190048e-131	1.96152	0.095	0.307	1.75926527650654e-126	T1	FGF2
3.49556590113674e-130	1.57389	0.086	0.289	1.34956808311087e-125	T1	SEPTIN10
2.65347852351155e-129	1.79239	0.076	0.273	1.02445498835734e-124	T1	H2AC20
3.25295898982386e-128	1.71643	0.08	0.276	1.25590240679119e-123	T1	LMO7
3.35332995720154e-128	1.5787	0.087	0.288	1.29465362987637e-123	T1	THBS3
2.28761509140568e-127	1.64676	0.095	0.304	8.83202434489904e-123	T1	GNG12
1.39064595005373e-126	1.69198	0.148	0.403	5.36900588396744e-122	T1	ECT2
1.6529406945595e-126	1.63425	0.082	0.278	6.38167343355531e-122	T1	JDP2
1.80013906996111e-121	1.59603	0.101	0.307	6.94997692130584e-117	T1	TLE1
1.63733840820753e-116	1.61228	0.161	0.417	6.32143612640761e-112	T1	LIMA1
5.19427856012414e-114	1.76769	0.117	0.329	2.00540706649273e-109	T1	CEP55
4.74414443442433e-112	1.65034	0.096	0.288	1.83161928324254e-107	T1	YAP1
7.22458902206302e-112	1.7581	0.091	0.278	2.78926932963809e-107	T1	GPX8
7.52168368856002e-112	1.59235	0.448	0.386	2.90397163847925e-107	T1	CAV1
2.55063148736459e-108	1.65193	0.108	0.307	9.84747804641722e-104	T1	TIMP2
3.5646644791901e-106	1.60859	0.088	0.269	1.37624566212571e-101	T1	ANXA8
3.82602748751681e-104	1.80013	0.099	0.284	1.47715269238049e-99	T1	WWTR1
1.20608347648085e-103	1.57802	0.1	0.287	4.65644708599728e-99	T1	APOBEC3B
8.271472768604e-102	1.71194	0.082	0.253	3.19345020650263e-97	T1	GRAMD2B
1.94211053304087e-100	1.65853	0.156	0.388	7.49810034596421e-96	T1	MPZL1
2.25397199408099e-95	1.65885	0.141	0.353	8.70213507474788e-91	T1	LAPTM4B
1.84147578785221e-92	1.63826	0.155	0.375	7.10956972173983e-88	T1	EPS8
3.63981048082807e-89	1.58323	0.11	0.288	1.4052580304381e-84	T1	NFIB
4.95944911210206e-89	1.70298	0.158	0.375	1.91474411320036e-84	T1	NCEH1
3.86630658998754e-88	1.88703	0.101	0.271	1.49270364826239e-83	T1	SDC2
1.98638404279596e-87	1.7681	0.106	0.279	7.66903151242665e-83	T1	GATA6
1.37210298125696e-85	1.88037	0.103	0.271	5.29741519003688e-81	T1	SERPINE2
1.07455744898692e-84	1.85568	0.125	0.31	4.14865139904871e-80	T1	EPDR1
2.18251432390427e-83	1.58318	0.253	0.565	8.42625130172961e-79	T1	PTTG1IP
2.4590649377293e-82	1.66621	0.417	0.384	9.49395791158527e-78	T1	CAVIN1
3.92296787371091e-82	1.79911	0.125	0.307	1.51457943668231e-77	T1	NFIX
1.06134780488346e-80	1.94974	0.129	0.312	4.09765160509404e-76	T1	NCKAP1
1.81886984698596e-80	1.66759	0.098	0.256	7.0222927052434e-76	T1	MME
2.4299204574341e-79	1.96758	0.137	0.325	9.38143690206159e-75	T1	OGFRL1
3.97651096402782e-72	1.75147	0.39	0.337	1.53525135299186e-67	T1	TM4SF1
1.75633754943919e-71	1.65477	0.121	0.284	6.78086801087483e-67	T1	ITGA2
7.6945298540452e-70	1.93877	0.112	0.268	2.97070408604977e-65	T1	ERRFI1
2.84010828073193e-69	1.60907	0.167	0.366	1.09650900502498e-64	T1	ASAP2
7.2402013503602e-68	2.11948	0.119	0.277	2.79529693734706e-63	T1	PMP22
7.58506802864222e-68	1.80074	0.309	0.226	2.92844306449819e-63	T1	PLAT
1.15361960356654e-65	1.74608	0.134	0.3	4.45389456544971e-61	T1	CAV2
4.37976015001064e-62	1.80887	0.523	0.642	1.69093779871611e-57	T1	SOD2
1.55842932194218e-60	1.62449	0.151	0.324	6.01678392615438e-56	T1	PLS3
1.31059478984067e-56	1.71731	0.149	0.314	5.05994436461685e-52	T1	EHD2
3.80525136433647e-56	1.63995	0.187	0.381	1.46913144674302e-51	T1	PRSS23
2.3235019131409e-55	1.64812	0.127	0.274	8.97057618625439e-51	T1	EDIL3
8.42042222229816e-52	1.98484	0.143	0.296	3.25095661158487e-47	T1	ANLN
2.71402256726246e-49	1.60092	0.284	0.575	1.04782983276869e-44	T1	CALU
1.29104026218287e-48	1.57642	0.157	0.316	4.98444824423563e-44	T1	TCEAL3
1.20188021376125e-46	1.85183	0.252	0.497	4.64021912928944e-42	T1	IL6ST
1.87887708751702e-45	1.60007	0.154	0.305	7.25396865948571e-41	T1	THBS1
7.08946610639679e-43	1.67315	0.168	0.325	2.73710107435767e-38	T1	CDH2
2.62177451412359e-33	1.77321	0.173	0.315	1.01221470441283e-28	T1	DCBLD2
6.60942761521438e-33	1.67823	0.503	0.689	2.55176781368197e-28	T1	TXNRD1
2.47003834104652e-32	1.67703	0.178	0.321	9.53632402711239e-28	T1	MICAL2
5.86749004319231e-32	1.72641	0.176	0.319	2.26532055587569e-27	T1	CKAP4
3.33375565004783e-29	1.60393	0.153	0.273	1.28709638137046e-24	T1	CCN2
2.73041864587998e-17	1.67391	0.278	0.473	1.05416003080134e-12	T1	SDC4
3.84106843042777e-15	1.81537	0.218	0.347	1.48295969961955e-10	T1	ADAMTS1
2.5553342396032e-14	1.86476	0.327	0.358	9.86563443226002e-10	T1	H1-0
6.38920581547482e-11	1.72384	0.234	0.361	2.46674458123852e-06	T1	ALCAM
1.54722452161483e-10	1.58674	0.211	0.319	5.97352443305053e-06	T1	PHLDB2
4.13557532873869e-10	1.75662	0.211	0.321	1.59666292291943e-05	T1	AXL
7.32165330484667e-09	1.93493	0.27	0.291	0.000282674	T1	DKK1
1.74964787495559e-08	1.73671	0.224	0.334	0.000675504	T1	NT5E
4.18553087320949e-06	1.9612	0.283	0.326	0.161595	T1	DPYSL3
4.27212670834707e-06	1.83595	0.181	0.253	0.164938	T1	SLCO2A1
0.000270442	1.616	0.319	0.494	1	T1	ATP1B1
0	3.15964	0.907	0.114	0	T2	C1R
0	2.49065	0.922	0.153	0	T2	LAMB2
0	2.28272	0.948	0.186	0	T2	COL18A1
0	2.55623	0.959	0.198	0	T2	NNMT
0	2.03316	0.942	0.184	0	T2	SLC16A8
0	2.05557	0.916	0.161	0	T2	PPIC
0	2.19697	0.941	0.189	0	T2	CALD1
0	2.29687	0.893	0.148	0	T2	ASS1
0	2.45403	0.924	0.184	0	T2	C1S
0	2.1998	0.924	0.186	0	T2	EPHX1
0	3.14118	0.962	0.224	0	T2	MYL9
0	3.96403	0.891	0.155	0	T2	CCL2
0	2.06565	0.911	0.188	0	T2	ID4
0	2.04493	0.972	0.25	0	T2	COL12A1
0	2.40883	0.833	0.121	0	T2	DEPTOR
0	2.46143	0.962	0.252	0	T2	HES4
0	2.13748	0.907	0.202	0	T2	HTRA1
0	2.71851	0.801	0.099	0	T2	CHRDL2
0	2.02638	0.961	0.269	0	T2	CFB
0	3.54103	0.852	0.165	0	T2	SLPI
0	2.86441	0.826	0.142	0	T2	PDGFRB
0	2.25889	0.791	0.114	0	T2	LRP1
0	2.019	0.956	0.281	0	T2	BLVRB
0	2.31015	0.822	0.148	0	T2	SELENOM
0	3.69393	0.705	0.046	0	T2	NOTCH3
0	2.28338	0.795	0.138	0	T2	MSC
0	2.14129	0.793	0.143	0	T2	EFEMP1
0	2.85339	0.743	0.095	0	T2	VTN
0	3.10891	0.753	0.109	0	T2	TAGLN
0	2.33491	0.724	0.091	0	T2	C3
0	2.17421	0.717	0.089	0	T2	DAB2
0	2.03206	0.745	0.121	0	T2	GAS1
0	2.67766	0.839	0.227	0	T2	ID3
0	2.46571	0.98	0.371	0	T2	ISYNA1
0	2.22181	0.683	0.079	0	T2	SYNPO
0	3.07866	0.642	0.05	0	T2	CASP4LP
0	2.54587	0.654	0.081	0	T2	HES1
0	2.08797	0.773	0.202	0	T2	EGR1
0	2.51201	0.649	0.083	0	T2	SHC2
0	2.32363	0.656	0.091	0	T2	SIX2
0	2.74118	0.603	0.04	0	T2	COL14A1
0	2.28987	0.844	0.282	0	T2	NR4A1
0	2.45175	0.64	0.082	0	T2	IL18BP
0	3.76702	0.596	0.045	0	T2	MFAP4
0	2.29111	0.604	0.066	0	T2	KCTD12
0	3.54382	0.564	0.037	0	T2	C4A
0	2.2786	0.627	0.101	0	T2	IL6
0	2.74357	0.61	0.089	0	T2	C11orf96
0	2.20663	0.584	0.065	0	T2	GXYLT2
0	2.24409	0.601	0.086	0	T2	ADGRG1
0	2.0619	0.604	0.093	0	T2	CALB2
0	2.17613	0.567	0.065	0	T2	PAK3
0	2.60195	0.521	0.04	0	T2	RSPO3
0	2.758	0.501	0.033	0	T2	ENSG00000254343
0	2.35694	0.525	0.059	0	T2	NUAK2
0	2.94564	0.521	0.061	0	T2	SFRP4
0	2.04151	0.503	0.046	0	T2	RNF150
0	2.23258	0.521	0.069	0	T2	LINC02861
0	2.11437	0.509	0.062	0	T2	TNFSF13B
0	3.95	0.463	0.029	0	T2	C4B
0	2.94008	0.474	0.042	0	T2	CXCL2
0	2.19914	0.517	0.087	0	T2	ADIRF
0	2.05621	0.615	0.187	0	T2	HLA-DRB1
0	4.03814	0.443	0.015	0	T2	AKR1C3
0	2.37218	0.49	0.066	0	T2	SNAI1
0	2.07771	0.48	0.059	0	T2	NGF
0	2.17486	0.474	0.058	0	T2	CPZ
0	2.2105	0.475	0.065	0	T2	RNASE4
0	2.73874	0.45	0.044	0	T2	ENSG00000272512
0	2.39078	0.453	0.058	0	T2	RAB20
0	2.84793	0.448	0.06	0	T2	ENSG00000243415
0	2.1713	0.445	0.057	0	T2	STEAP1
0	2.34012	0.428	0.05	0	T2	ZBED3
0	2.58617	0.397	0.03	0	T2	ALPK2
0	3.0052	0.402	0.037	0	T2	LIF
0	2.07855	0.383	0.036	0	T2	PTGER3
0	3.11795	0.35	0.017	0	T2	COL3A1
0	2.3667	0.37	0.038	0	T2	TNS2
0	2.2379	0.368	0.042	0	T2	DENND2B
0	2.02352	0.361	0.042	0	T2	DDR1
0	2.14888	0.367	0.053	0	T2	OSGIN1
0	3.91582	0.318	0.01	0	T2	AKR1C1
0	2.51247	0.328	0.021	0	T2	ENSG00000280241
0	2.52625	0.324	0.026	0	T2	GPR37
0	2.3279	0.326	0.031	0	T2	RBP5
0	3.74362	0.303	0.012	0	T2	HPD
0	2.3455	0.306	0.02	0	T2	KCND2
0	2.06947	0.327	0.045	0	T2	PNPLA3
0	2.18396	0.324	0.046	0	T2	RGS11
0	2.25824	0.315	0.051	0	T2	SLC35F4
0	3.12704	0.274	0.014	0	T2	SOD3
0	2.11189	0.286	0.032	0	T2	HLA-DQB1
0	2.92385	0.263	0.014	0	T2	FRZB
0	2.46728	0.289	0.04	0	T2	ENSG00000286519
0	2.33173	0.275	0.03	0	T2	JPH2
0	2.55454	0.264	0.021	0	T2	CYP21A2
0	2.12354	0.288	0.047	0	T2	ZFPM2-AS1
0	2.16744	0.265	0.031	0	T2	TUBB2B
4.83366549093444e-306	2.34194	0.277	0.049	1.86618157273997e-301	T2	ENSG00000255886
1.20426759265622e-269	2.18083	0.262	0.049	4.64943632172715e-265	T2	MYO16
0	2.24854	0.956	0.197	0	T3	C19orf33
0	3.06874	0.921	0.178	0	T3	IGFBP6
0	2.44455	0.849	0.106	0	T3	FAM24B
0	2.60711	0.863	0.121	0	T3	TPPP3
0	1.8398	0.902	0.162	0	T3	NHERF2
0	2.18323	0.939	0.211	0	T3	S100A16
0	1.75361	0.9	0.172	0	T3	HSBP1L1
0	1.7163	0.962	0.239	0	T3	CTXN1
0	1.98622	0.865	0.145	0	T3	OXTR
0	1.8164	0.871	0.151	0	T3	OAF
0	2.0845	0.977	0.257	0	T3	CKB
0	2.16964	0.933	0.214	0	T3	CLIC3
0	1.64415	0.906	0.191	0	T3	AK1
0	1.71422	0.887	0.173	0	T3	CRIM1-DT
0	1.69472	0.917	0.207	0	T3	BAIAP2L2
0	1.71457	0.938	0.234	0	T3	PHLDA2
0	1.77616	0.878	0.174	0	T3	TXNRD2
0	1.62984	0.878	0.177	0	T3	EGFL7
0	1.78829	0.863	0.165	0	T3	MGLL
0	2.19678	0.802	0.105	0	T3	GAL
0	1.62302	0.865	0.171	0	T3	TCEAL1
0	2.15497	0.812	0.121	0	T3	S100A3
0	1.84652	0.849	0.161	0	T3	MUC12
0	1.61804	0.956	0.279	0	T3	BEX3
0	1.66454	0.786	0.111	0	T3	DAW1
0	1.65459	0.911	0.24	0	T3	DKK1
0	1.76901	0.863	0.193	0	T3	PLAT
0	2.00132	0.806	0.14	0	T3	SCX
0	1.69998	0.799	0.136	0	T3	SLC39A4
0	1.92274	0.958	0.298	0	T3	TSPAN4
0	1.94428	0.772	0.121	0	T3	NPB
0	1.73578	0.9	0.253	0	T3	MDK
0	1.75995	0.989	0.345	0	T3	CRIP2
0	2.07073	0.94	0.301	0	T3	TM4SF1
0	1.65226	0.983	0.354	0	T3	TSPO
0	1.81659	0.743	0.117	0	T3	PIERCE1
0	2.38801	0.703	0.095	0	T3	CRABP2
0	1.74746	0.975	0.367	0	T3	KRT7
0	2.44441	0.643	0.045	0	T3	MUC3A
0	1.69332	0.691	0.095	0	T3	CFD
0	1.7187	0.737	0.143	0	T3	ID1
0	2.26401	0.644	0.06	0	T3	TINAGL1
0	2.04751	0.717	0.136	0	T3	FST
0	1.91673	0.64	0.064	0	T3	ENSG00000251257
0	1.85568	0.638	0.062	0	T3	PLEK2
0	1.94679	0.672	0.097	0	T3	LRRC26
0	1.63529	0.689	0.121	0	T3	ENSG00000285906
0	1.84375	0.628	0.062	0	T3	ETV4
0	1.77859	0.641	0.077	0	T3	MAL2
0	1.94429	0.647	0.086	0	T3	S100A2
0	2.06564	0.635	0.091	0	T3	IGFL2-AS1
0	1.76532	0.978	0.442	0	T3	TNFRSF12A
0	1.86519	0.599	0.064	0	T3	CD200
0	1.64438	0.975	0.448	0	T3	CD9
0	1.96871	0.603	0.08	0	T3	ANXA3
0	1.71999	0.598	0.077	0	T3	TMSB15A
0	1.60799	0.609	0.097	0	T3	PIMREG
0	1.72811	0.57	0.071	0	T3	VGF
0	1.70338	0.581	0.083	0	T3	ADIRF
0	1.80359	0.984	0.491	0	T3	IFI27
0	1.65114	0.964	0.483	0	T3	CKS2
0	1.85424	0.994	0.52	0	T3	KRT8
0	1.93181	0.525	0.057	0	T3	ZDHHC1
0	1.78179	0.517	0.05	0	T3	LINC03078
0	2.45221	0.503	0.041	0	T3	TRIM29
0	1.66047	0.587	0.127	0	T3	IFIT2
0	2.21695	0.462	0.026	0	T3	LINC01133
0	1.90853	0.474	0.039	0	T3	TPSG1
0	1.84202	0.484	0.049	0	T3	ENSG00000276170
0	1.63102	0.485	0.056	0	T3	GBX2-AS1
0	1.59372	0.541	0.126	0	T3	SAA1
0	1.72399	0.455	0.052	0	T3	ZNF385A
0	2.20691	0.995	0.598	0	T3	KRT18
0	2.1538	0.443	0.049	0	T3	PLLP
0	3.23077	0.397	0.02	0	T3	NPY
0	1.77784	0.421	0.052	0	T3	OXCT2
0	2.38198	0.393	0.027	0	T3	AP1M2
0	1.97516	0.374	0.026	0	T3	SNCG
0	1.65494	0.375	0.03	0	T3	MRGPRF
0	1.83121	0.371	0.027	0	T3	CREB3L1
0	2.1123	0.365	0.034	0	T3	HES7
0	1.66053	0.342	0.028	0	T3	THBD
0	1.62474	0.347	0.038	0	T3	ENSG00000289839
0	2.12567	0.347	0.042	0	T3	TPD52L1
0	1.66999	0.345	0.045	0	T3	PRR7-AS1
0	1.78742	0.318	0.02	0	T3	ENSG00000290807
0	1.99444	0.306	0.02	0	T3	ACHE
0	1.72209	0.325	0.042	0	T3	IL7R
0	1.63729	0.324	0.042	0	T3	SPEF1
0	2.37121	0.298	0.016	0	T3	NMU
0	2.45868	0.299	0.019	0	T3	REM1
0	1.82481	0.309	0.03	0	T3	CEND1
0	1.85809	0.297	0.033	0	T3	HOXA7
0	1.64234	0.303	0.046	0	T3	ZFPM2-AS1
0	1.73067	0.3	0.046	0	T3	MYO16
0	1.90419	0.284	0.031	0	T3	CFAP57
0	1.63279	0.281	0.037	0	T3	TMEM171
0	1.681	0.259	0.016	0	T3	ENSG00000260877
0	1.93962	0.995	0.8	0	T3	S100A10
0	1.61258	0.998	0.918	0	T3	S100A6
0	4.56544	0.893	0.201	0	T4	MAGI2
0	3.90978	0.874	0.202	0	T4	LINC00472
0	4.59691	0.854	0.185	0	T4	LINGO2
0	4.33786	0.847	0.18	0	T4	MAGI1
0	4.30145	0.834	0.169	0	T4	LARGE1
0	4.50993	0.801	0.152	0	T4	DANT2
0	4.2782	0.813	0.172	0	T4	THSD4
0	3.92537	0.825	0.185	0	T4	GALNT13
0	3.94408	0.814	0.179	0	T4	ZFPM2
0	4.67779	0.762	0.138	0	T4	NALF1
0	4.34747	0.743	0.124	0	T4	PARD3B
0	4.41474	0.746	0.129	0	T4	ENSG00000286481
0	3.91456	0.787	0.17	0	T4	SAMD4A
0	3.95707	0.883	0.27	0	T4	FBXL7
0	4.66905	0.763	0.152	0	T4	KIRREL3
0	4.18463	0.744	0.139	0	T4	MDGA2
0	4.21566	0.727	0.129	0	T4	EPHA6
0	4.44317	0.746	0.148	0	T4	MIR924HG
0	4.28679	0.771	0.174	0	T4	GPC6
0	4.11172	0.714	0.123	0	T4	DTNA
0	4.23982	0.731	0.141	0	T4	KLHL29
0	4.0411	0.752	0.167	0	T4	SLC35F3
0	4.01674	0.671	0.107	0	T4	DIP2C
0	4.06407	0.726	0.162	0	T4	EFNA5
0	4.13447	0.662	0.108	0	T4	LINC02966
0	3.93545	0.62	0.068	0	T4	ENSG00000251652
0	4.07316	0.658	0.108	0	T4	FBXL2
0	3.94235	0.661	0.111	0	T4	SLC8A3
0	4.48814	0.635	0.089	0	T4	GRIP1
0	3.99665	0.637	0.111	0	T4	DPP10
0	4.39116	0.62	0.094	0	T4	KCNIP4
0	4.30172	0.61	0.087	0	T4	KCTD8
0	3.93361	0.633	0.11	0	T4	CFAP69
0	4.34933	0.626	0.108	0	T4	PRKG1
0	4.07717	0.641	0.125	0	T4	KIF26B
0	3.99349	0.605	0.09	0	T4	CFAP44
0	4.23871	0.618	0.107	0	T4	MACROD2
0	4.20754	0.594	0.086	0	T4	PRKD1
0	4.26285	0.618	0.11	0	T4	NRXN3
0	4.17223	0.619	0.112	0	T4	FRMD5
0	3.94823	0.568	0.069	0	T4	FAM227A
0	4.05101	0.577	0.079	0	T4	ENSG00000285744
0	4.02449	0.581	0.097	0	T4	GLIS3
0	4.10701	0.556	0.073	0	T4	ENSG00000286856
0	4.00105	0.572	0.09	0	T4	ADGRL3
0	4.0652	0.595	0.113	0	T4	TMEM178B
0	4.12362	0.564	0.09	0	T4	LRMDA
0	4.13274	0.548	0.079	0	T4	LINC01515
0	3.92932	0.549	0.085	0	T4	CHSY3
0	4.973	0.509	0.05	0	T4	ENSG00000260971
0	3.94217	0.549	0.093	0	T4	ADAMTS6
0	4.01937	0.535	0.079	0	T4	BNC2
0	3.93163	0.544	0.094	0	T4	XKR4
0	4.4977	0.486	0.043	0	T4	ENSG00000257759
0	3.96343	0.512	0.074	0	T4	LINC00571
0	4.4279	0.458	0.025	0	T4	CCDC144A
0	4.27803	0.49	0.06	0	T4	GRIK2
0	4.26051	0.486	0.06	0	T4	ENSG00000285679
0	4.13293	0.483	0.063	0	T4	FHIP1A
0	4.1079	0.481	0.069	0	T4	RGS7
0	4.14285	0.477	0.07	0	T4	NHS
0	4.08019	0.451	0.051	0	T4	ADAM32
0	4.1098	0.458	0.06	0	T4	ARHGAP24
0	4.39521	0.467	0.072	0	T4	ADGRB3
0	3.92313	0.446	0.053	0	T4	NINL
0	4.00624	0.45	0.059	0	T4	NCAM2
0	4.16829	0.427	0.037	0	T4	ENSG00000290976
0	4.09684	0.452	0.068	0	T4	ZNF804A
0	4.11573	0.439	0.059	0	T4	LRRC7
0	4.76155	0.42	0.049	0	T4	LRP1B
0	4.43583	0.416	0.045	0	T4	ENSG00000253553
0	4.02567	0.401	0.045	0	T4	GPR39
0	4.3896	0.406	0.051	0	T4	ENSG00000286533
0	3.93371	0.414	0.074	0	T4	MEG3
0	4.22256	0.387	0.053	0	T4	MARCHF1
0	4.32225	0.361	0.037	0	T4	SPANXA2-OT1
0	4.27049	0.358	0.047	0	T4	SORCS3
0	4.69327	0.337	0.027	0	T4	LINC01258
0	3.95945	0.344	0.04	0	T4	ZDHHC11B
0	4.36583	0.335	0.032	0	T4	ENSG00000250842
0	4.31335	0.336	0.039	0	T4	SAMD12
0	4.44576	0.329	0.04	0	T4	ENSG00000257894
0	4.58089	0.319	0.032	0	T4	NR2F2-AS1
0	4.20838	0.322	0.042	0	T4	EBF1
0	4.09308	0.311	0.034	0	T4	INTS4P1
0	3.95571	0.294	0.034	0	T4	CFAP251
0	4.87218	0.271	0.012	0	T4	ENSG00000291194
0	4.51205	0.282	0.025	0	T4	MEG8
0	4.35882	0.267	0.02	0	T4	OVCH1
0	3.93327	0.263	0.028	0	T4	HEATR4
0	4.17349	0.261	0.028	0	T4	PSG11-AS1
0	3.99601	0.25	0.025	0	T4	B3GALT1
0	4.16391	0.251	0.027	0	T4	SUGCT
0	3.95224	0.251	0.027	0	T4	ZMAT4
3.58687574440053e-302	4.29129	0.27	0.032	1.38482098739816e-297	T4	SDK1
5.51080139296462e-282	4.17911	0.256	0.031	2.12761020179578e-277	T4	KHDRBS2
3.41164316002647e-281	4.36931	0.282	0.038	1.31716719122302e-276	T4	ERBB4
2.76117455622697e-280	3.99985	0.32	0.05	1.06603427266811e-275	T4	POT1-AS1
7.41287687419605e-250	4.02173	0.279	0.042	2.86196350358961e-245	T4	PCLO
2.1558248255796e-206	4.02677	0.274	0.049	8.32320848659772e-202	T4	ROBO2
0	2.67675	0.755	0.224	0	T5	PLAT
7.43229101490396e-255	1.83922	0.96	0.498	2.86945891503412e-250	T5	SPARC
5.42290009569679e-250	1.77278	0.955	0.465	2.09367326894662e-245	T5	CCN1
4.7877023332148e-226	1.86152	0.838	0.373	1.84843611680757e-221	T5	LGALS3BP
1.20886265266115e-218	1.96151	0.789	0.332	4.66717692939418e-214	T5	TM4SF1
2.04147955761717e-215	1.61688	0.947	0.596	7.88174427604837e-211	T5	LMNA
1.32662850887712e-176	2.05481	0.711	0.324	5.12184734707278e-172	T5	CCND1
1.69003872503863e-174	1.59185	0.793	0.376	6.52490150962913e-170	T5	CAVIN1
1.47572065319428e-160	1.88888	0.785	0.476	5.69746229785246e-156	T5	CD9
5.2610118238433e-151	2.02123	0.624	0.268	2.03117144494942e-146	T5	MET
1.76545772663859e-140	1.99724	0.637	0.304	6.81607919100626e-136	T5	NT5E
1.39175825472802e-139	2.54689	0.566	0.241	5.37330026985395e-135	T5	CCN2
2.61166799149671e-138	1.73135	0.658	0.308	1.00831277815705e-133	T5	NRP2
1.88343723820062e-137	2.04302	0.636	0.304	7.27157448924496e-133	T5	CTSL
2.45524535417929e-137	1.67802	0.747	0.454	9.4792112634154e-133	T5	ATP1B1
5.52184203753273e-137	2.04854	0.615	0.278	2.13187277385063e-132	T5	GPRC5A
1.04851077234617e-133	1.66922	0.771	0.536	4.0480903898741e-129	T5	CLIC4
3.60421761298979e-125	1.94216	0.591	0.274	1.3915163360231e-120	T5	GPRC5B
2.95064721393559e-122	1.67688	0.645	0.309	1.13918587635625e-117	T5	CFB
1.26816088457387e-116	1.86812	0.596	0.289	4.8961155431628e-112	T5	MDK
1.47728742646563e-116	1.62225	0.625	0.308	5.70351129609849e-112	T5	DPYSL3
1.50086778504911e-114	2.06174	0.568	0.285	5.79455034451759e-110	T5	CKAP4
2.45650991101119e-106	1.68962	0.585	0.278	9.48409346443199e-102	T5	DKK1
2.03811822168515e-102	1.58487	0.611	0.321	7.86876683028202e-98	T5	CNN3
2.76477220793521e-100	1.65378	0.701	0.504	1.06742325403962e-95	T5	GRN
3.03805903579657e-98	1.71034	0.576	0.3	1.17293383254034e-93	T5	CKB
7.55393049991582e-97	1.82673	0.645	0.4	2.9164214874075e-92	T5	CENPF
8.18487103902224e-97	1.77392	0.762	0.705	3.16001501074571e-92	T5	ARL6IP1
1.29453512936196e-93	1.66157	0.591	0.33	4.99794122744064e-89	T5	ALCAM
3.00759578114582e-83	1.56868	0.644	0.453	1.16117257918478e-78	T5	PRNP
6.63528244112521e-79	2.01398	0.547	0.316	2.56174984486962e-74	T5	ADAMTS1
1.75231163178353e-77	1.58215	0.53	0.294	6.76532474798985e-73	T5	AXL
1.84331753842874e-63	1.90616	0.525	0.331	7.11668035236569e-59	T5	CCNB1
8.74927725807459e-63	1.61025	0.576	0.417	3.37792096379744e-58	T5	CTSZ
3.44970656949577e-62	1.70621	0.45	0.233	1.33186271235093e-57	T5	SLCO2A1
1.23411685417556e-60	1.62274	0.562	0.346	4.76467835060099e-56	T5	H1-0
3.13927575791261e-55	1.98535	0.338	0.15	1.2120115846149e-50	T5	SAA1
7.76521385500483e-48	1.81925	0.486	0.331	2.99799376514026e-43	T5	NCEH1
1.56811031349911e-47	1.59525	0.49	0.34	6.05416029835738e-43	T5	TSPAN4
1.14767774229761e-46	1.78719	0.493	0.34	4.4309542274626e-42	T5	PLAUR
4.2666593167231e-46	2.25505	0.381	0.214	1.64727182900045e-41	T5	PODXL
6.29773670805961e-46	2.41149	0.409	0.249	2.43143018824765e-41	T5	APOBEC3B
1.77875145879188e-45	1.67513	0.429	0.264	6.86740363210367e-41	T5	ANLN
3.31954291550757e-43	1.72122	0.554	0.466	1.28160912881916e-38	T5	HLTF
3.13776358272394e-42	1.70933	0.46	0.312	1.21142776401806e-37	T5	SERPINH1
3.82941144051059e-42	1.8706	0.346	0.18	1.47845916895233e-37	T5	ID1
2.97914585996202e-39	2.22963	0.4	0.25	1.15018863361414e-34	T5	ITGA2
7.70828336535739e-38	1.86149	0.42	0.272	2.97601404169718e-33	T5	EPDR1
2.46834240586952e-37	1.62338	0.483	0.361	9.52977636058103e-33	T5	TPX2
3.82521805604251e-37	1.81863	0.391	0.236	1.47684018707689e-32	T5	ID4
6.11459855087806e-37	1.9026	0.279	0.134	2.360724208523e-32	T5	CRABP2
1.09998936620856e-36	2.34873	0.325	0.18	4.24683894505801e-32	T5	ITGA6
1.10572290934318e-34	1.6991	0.408	0.267	4.26897500839213e-30	T5	FAM114A1
3.17027910893685e-33	1.72047	0.462	0.354	1.22398135837834e-28	T5	ECT2
4.50546104759637e-32	1.73647	0.351	0.213	1.73946840125601e-27	T5	TFPI2
6.55439230640683e-31	1.73693	0.34	0.206	2.53051978165755e-26	T5	CCN3
8.39822280085041e-31	3.07681	0.268	0.144	3.24238585895233e-26	T5	ECM1
8.46610530762624e-31	1.99698	0.366	0.237	3.26859393716834e-26	T5	SERPINE2
2.91107030817211e-30	1.68936	0.381	0.247	1.12390602457909e-25	T5	SOX9
6.19869701904434e-30	2.01979	0.364	0.236	2.39319294511264e-25	T5	ERRFI1
8.62329258906769e-30	1.62833	0.371	0.244	3.32928080278725e-25	T5	MATN2
1.19103477483129e-29	1.98933	0.321	0.192	4.59834705866863e-25	T5	OXTR
3.88953426514525e-27	2.67784	0.318	0.199	1.50167138908728e-22	T5	OAF
2.40303195669415e-26	2.10586	0.33	0.211	9.27762577840479e-22	T5	NHERF2
2.47817906172191e-26	1.83818	0.363	0.245	9.56775372149596e-22	T5	PMP22
8.95140855714941e-26	1.7787	0.291	0.17	3.45595981574424e-21	T5	TPPP3
7.82666820796707e-24	1.60143	0.299	0.184	3.02172006173193e-19	T5	SH3RF2
1.25388721664605e-19	1.83292	0.421	0.359	4.84100776602707e-15	T5	NBL1
2.25837954858043e-19	1.69067	0.314	0.212	8.71915176115933e-15	T5	MGLL
1.26408772352554e-18	1.60858	0.35	0.26	4.88038988298739e-14	T5	SCARF2
3.29136423579424e-18	1.75972	0.33	0.241	1.27072990415544e-13	T5	GPX8
3.44246857701202e-18	1.70536	0.335	0.245	1.3290682682128e-13	T5	GATA6
4.94771061188891e-18	2.02721	0.272	0.179	1.91021211303807e-13	T5	EMP1
4.13726246226069e-17	1.94579	0.298	0.209	1.59731429142961e-12	T5	IGFBP4
4.49127245572479e-17	1.68614	0.473	0.454	1.73399046970623e-12	T5	ICAM1
4.42250617401299e-16	2.19808	0.254	0.17	1.70744118366293e-11	T5	DEPDC1
3.5455212579366e-13	1.79543	0.358	0.301	1.36885484726416e-08	T5	SLC43A3
3.56551336218768e-12	1.95093	0.257	0.186	1.37657339887342e-07	T5	RFLNA
4.63466403105494e-12	1.9012	0.291	0.225	1.78935108910969e-07	T5	EGFL7
5.40130770490776e-12	1.61639	0.388	0.349	2.08533687871079e-07	T5	ATP11C
2.44130502646075e-11	1.99846	0.272	0.206	9.42539044615968e-07	T5	KIF23
3.54847515721578e-11	1.96989	0.265	0.199	1.36999528869787e-06	T5	GJC1
5.26129659654659e-11	1.90133	0.307	0.249	2.03128138999471e-06	T5	FAM83D
5.53572288111929e-11	1.59067	0.29	0.227	2.13723188994253e-06	T5	CDK1
1.25320169088458e-10	1.64334	0.257	0.189	4.8383610881672e-06	T5	EFEMP1
2.04790396633911e-10	1.60534	0.309	0.254	7.90654763324204e-06	T5	GPC1
2.35512497321224e-10	1.79953	0.289	0.231	9.09266649657783e-06	T5	FNBP1L
3.31455653276022e-10	1.60693	0.38	0.363	1.27968398616806e-05	T5	NFE2L3
3.18952344483191e-09	1.62876	0.285	0.23	0.000123141	T5	EPHA2
4.9355323844516e-09	1.72721	0.278	0.224	0.000190551	T5	RGMB
1.25186447755062e-08	1.61613	0.336	0.305	0.00048332	T5	SLC44A2
1.86246781384814e-08	1.66567	0.291	0.248	0.000719062	T5	NECTIN2
2.18272986622239e-08	1.8151	0.25	0.195	0.000842708	T5	OSBPL6
3.17310214152885e-08	2.15958	0.253	0.202	0.00122507	T5	ASS1
4.30301765552836e-08	1.81211	0.253	0.204	0.00166131	T5	ASPHD1
6.19835317549641e-08	1.84213	0.323	0.299	0.00239306	T5	IFI30
3.28620343573311e-06	1.76957	0.254	0.213	0.126874	T5	KIF4A
6.39128900980255e-06	1.80209	0.257	0.223	0.246755	T5	ENC1
4.87654131814674e-05	1.56551	0.287	0.272	1	T5	DNAJB4
0.000126577	1.62125	0.286	0.274	1	T5	ADAM15
0	2.10679	0.857	0.176	0	T6	IRX2-DT
0	1.70475	0.863	0.193	0	T6	SLC16A8
0	1.96088	0.82	0.165	0	T6	TNNT1
0	1.75702	0.936	0.282	0	T6	NUPR1
0	2.01055	0.873	0.219	0	T6	BCAR1
0	2.58999	0.778	0.128	0	T6	ADM
0	1.74279	0.856	0.214	0	T6	ZNF768
0	1.72597	0.814	0.184	0	T6	FOXD1
0	2.00404	0.845	0.225	0	T6	TPBG
0	2.64464	0.713	0.093	0	T6	CA9
0	2.36564	0.963	0.343	0	T6	TMEM158
0	1.65907	0.845	0.234	0	T6	SPHK1
0	1.80496	0.783	0.175	0	T6	EIF4EBP3
0	1.64325	0.771	0.167	0	T6	FJX1
0	1.64566	0.771	0.181	0	T6	RAC3
0	1.73825	0.736	0.146	0	T6	PYGL
0	1.64478	0.764	0.181	0	T6	SPACA9
0	1.68417	0.783	0.201	0	T6	DNAL4
0	1.65404	0.948	0.373	0	T6	METRN
0	1.99225	0.645	0.077	0	T6	NPTX1
0	1.71918	0.679	0.114	0	T6	PTPRR
0	1.81421	0.688	0.129	0	T6	URB1-AS1
0	1.71514	0.67	0.121	0	T6	LARP6
0	1.74018	0.878	0.344	0	T6	MCRIP2
0	2.02276	0.684	0.156	0	T6	ANGPTL4
0	1.68286	0.692	0.164	0	T6	CLEC11A
0	1.76886	0.638	0.113	0	T6	MSX1
0	2.22727	0.594	0.07	0	T6	EML2-AS1
0	2.4416	0.615	0.094	0	T6	DEPP1
0	1.70573	0.716	0.199	0	T6	CTC-338M12.4
0	1.70072	0.629	0.114	0	T6	TMCC1-DT
0	1.72592	0.648	0.134	0	T6	C16orf74
0	1.71731	0.61	0.117	0	T6	MINCR
0	2.21167	0.644	0.161	0	T6	TRIB3
0	2.08099	0.56	0.078	0	T6	LAMA5-AS1
0	2.49846	0.655	0.175	0	T6	TBC1D22A-DT
0	1.91824	0.561	0.085	0	T6	CAMK2N1
0	1.65322	0.585	0.115	0	T6	HSD11B1L
0	2.95902	0.516	0.054	0	T6	LRRC37A5P
0	1.88058	0.537	0.094	0	T6	F3
0	1.8079	0.536	0.095	0	T6	MAN1B1-DT
0	1.90588	0.497	0.065	0	T6	LINC02609
0	2.10231	0.507	0.079	0	T6	OSER1-DT
0	2.3646	0.484	0.063	0	T6	PPP1R14B-AS1
0	1.77392	0.512	0.095	0	T6	HOTAIRM1
0	1.83176	0.91	0.494	0	T6	SNHG7
0	1.94862	0.481	0.074	0	T6	RAB3IL1
0	1.92706	0.492	0.085	0	T6	MESP1
0	2.25864	0.457	0.058	0	T6	COSMOC
0	2.36967	0.437	0.047	0	T6	PGF
0	1.96484	0.456	0.066	0	T6	NR0B1
0	2.3738	0.418	0.044	0	T6	C6orf52
0	1.81749	0.438	0.071	0	T6	F12
0	1.74863	0.44	0.074	0	T6	ENSG00000275494
0	1.99514	0.424	0.058	0	T6	NR1D1
0	1.80739	0.428	0.062	0	T6	LYL1
0	1.72193	0.434	0.075	0	T6	LINC01013
0	3.10546	0.383	0.025	0	T6	FIBCD1
0	1.68538	0.43	0.074	0	T6	FAM241B
0	1.75033	0.415	0.062	0	T6	LINC02762
0	2.25795	0.39	0.04	0	T6	SBSN
0	1.7759	0.403	0.058	0	T6	ENSG00000244459
0	2.07043	0.395	0.054	0	T6	CIART
0	1.74355	0.397	0.057	0	T6	ANKRD29
0	1.68478	0.4	0.061	0	T6	SP5
0	2.10868	0.387	0.055	0	T6	NPW
0	2.4173	0.359	0.031	0	T6	ERICH2
0	1.7528	0.399	0.074	0	T6	SNCA
0	2.16963	0.369	0.048	0	T6	THBS4
0	1.72618	0.38	0.063	0	T6	ENSG00000288885
0	1.81179	0.382	0.066	0	T6	NUDT11
0	1.70815	0.371	0.057	0	T6	ANO7
0	1.73465	0.401	0.091	0	T6	ZFAND2A-DT
0	2.08334	0.339	0.035	0	T6	ZNF436-AS1
0	1.72214	0.366	0.065	0	T6	ENSG00000257086
0	3.77393	0.308	0.019	0	T6	ENSG00000286585
0	1.89434	0.952	0.664	0	T6	GAS5
0	2.04366	0.322	0.04	0	T6	MRNIP-DT
0	1.64568	0.349	0.068	0	T6	LINC00960
0	1.94026	0.297	0.034	0	T6	HOXD8
0	2.74045	0.292	0.031	0	T6	SERTAD4-AS1
0	1.68248	0.304	0.043	0	T6	ENSG00000273796
0	1.72525	0.315	0.055	0	T6	ENSG00000270504
0	2.06474	0.289	0.032	0	T6	DICER1-AS1
0	1.92784	0.297	0.042	0	T6	SH3BGR
0	2.52951	0.278	0.029	0	T6	MIR4733HG
0	1.73335	0.281	0.042	0	T6	LINC01535
0	1.64676	0.262	0.028	0	T6	ENSG00000274828
0	2.10437	0.273	0.04	0	T6	LARRPM
0	1.89732	0.267	0.036	0	T6	ENSG00000272829
0	2.86798	0.253	0.025	0	T6	ENSG00000263280
0	1.66644	0.252	0.027	0	T6	ENSG00000287222
0	1.71323	0.257	0.032	0	T6	PIERCE2
0	2.39567	0.25	0.034	0	T6	BTF3-DT
4.56437443722719e-307	1.97098	0.352	0.072	1.76221368272467e-302	T6	G0S2
9.36743148685184e-295	1.66403	0.252	0.039	3.61657794844376e-290	T6	LINC00471
2.36249513310752e-286	1.67493	0.294	0.055	9.12112120990152e-282	T6	FAM50B
7.86069435056987e-285	1.78037	0.476	0.133	3.03485687486802e-280	T6	TAGLN
1.07588205764556e-241	1.67394	0.387	0.102	4.15376544815798e-237	T6	SNHG21
6.33245276751673e-232	1.6837	0.251	0.048	2.44483336448286e-227	T6	SPEF1
1.73235353387199e-307	2.42494	1	0.803	6.68827052357296e-303	T7	MT-CO1
2.03025196274441e-273	2.37447	0.995	0.773	7.8383967777636e-269	T7	MT-CYB
2.33386166214294e-260	2.70296	0.959	0.755	9.01057310520147e-256	T7	MT-ND4
8.25989034682638e-260	2.06098	0.998	0.789	3.18897846510273e-255	T7	MT-CO2
3.48670013994021e-255	2.74541	0.952	0.749	1.34614519002812e-250	T7	MT-ND4L
2.50065437905607e-245	2.0831	0.995	0.776	9.65452642665966e-241	T7	MT-ATP6
7.47887140353361e-211	1.84247	0.988	0.771	2.88744267147626e-206	T7	MT-CO3
8.64031001878451e-205	2.36398	0.912	0.746	3.33585089205232e-200	T7	MT-ND5
1.909566260374e-202	2.28652	0.915	0.755	7.37245341805195e-198	T7	MT-ND1
2.61885660091274e-175	2.64809	0.859	0.733	1.01108815648039e-170	T7	MT-ND2
2.87822392629629e-47	1.11729	0.072	0.417	1.11122469346447e-42	T7	ZMPSTE24
2.01463435191334e-46	2.43188	0.622	0.642	7.77810030586701e-42	T7	MT-ATP8
2.31798173712339e-44	1.2018	0.062	0.382	8.94926389068599e-40	T7	CBX1
2.95372907271085e-42	1.14989	0.053	0.356	1.1403757203922e-37	T7	GPR107
4.6864230723974e-42	1.17325	0.046	0.341	1.80933421979119e-37	T7	TP53BP1
8.30981015809675e-41	1.14211	0.053	0.348	3.20825150583799e-36	T7	ELK4
2.79317249319155e-39	1.19921	0.041	0.316	1.07838803617139e-34	T7	DMWD
1.05802855932127e-38	1.23392	0.014	0.263	4.08483666182756e-34	T7	MED7
1.40033510045927e-38	1.18003	0.058	0.346	5.40641375585314e-34	T7	AMFR
1.97608723449073e-38	1.39447	0.046	0.322	7.6292775949218e-34	T7	TMEM209
6.33275961400535e-38	1.14264	0.051	0.33	2.44495183177519e-33	T7	XPO7
9.86873523533781e-37	1.19774	0.062	0.344	3.81012129965922e-32	T7	PYGB
3.79250287025758e-36	1.10239	0.027	0.273	1.46420950814905e-31	T7	PPP2R5D
4.27491288568821e-36	1.23275	0.037	0.294	1.6504583669065e-31	T7	SMIM14
4.38339731299873e-36	1.10615	0.155	0.521	1.69234203460255e-31	T7	APLP2
6.88867000783664e-36	1.11274	0.058	0.332	2.65957771662557e-31	T7	NUDT4
7.35983400916967e-36	1.19454	0.035	0.289	2.84148471426023e-31	T7	RRP15
1.54290384204777e-35	1.11758	0.039	0.294	5.95684315337803e-31	T7	GIHCG
1.1671744238474e-34	1.12237	0.037	0.287	4.50622701559005e-30	T7	SLC35F6
1.22339386716059e-34	1.11153	0.037	0.286	4.7232790423336e-30	T7	POLB
2.69581916482695e-34	1.21888	0.058	0.324	1.04080186315639e-29	T7	EMC1
3.25875181218082e-34	1.17651	0.032	0.274	1.25813889964677e-29	T7	MOSPD2
1.32986110910435e-33	1.22277	0.032	0.271	5.13432777003008e-29	T7	SPDL1
1.97936463398792e-33	3.03657	0.611	0.715	7.64193097890057e-29	T7	ENSG00000289901
2.12377001739943e-33	1.20134	0.155	0.504	8.19945128317571e-29	T7	LAMP2
5.22905871060736e-33	1.13193	0.039	0.281	2.01883498699129e-28	T7	IDH1
5.88470329023351e-33	1.49318	0.085	0.367	2.27196624629336e-28	T7	LRIG1
1.52134202995809e-32	1.22455	0.027	0.254	5.87359730926221e-28	T7	AFMID
1.74075263054066e-32	1.17467	0.037	0.275	6.72069775599137e-28	T7	SLC19A1
3.1961898368429e-32	1.51313	0.03	0.259	1.23398497220831e-27	T7	POLR1E
4.52236643620796e-32	1.12583	0.027	0.252	1.74599523369117e-27	T7	FAM104B
6.73838601451838e-32	1.36742	0.035	0.268	2.60155607248526e-27	T7	TEX261
8.2939071582948e-32	1.18799	0.028	0.254	3.20211167567446e-27	T7	PPM1F
1.0910817578056e-31	1.31842	0.039	0.273	4.21244845053587e-27	T7	MIB2
1.18022405557746e-31	1.09908	0.028	0.253	4.55660903377346e-27	T7	DGCR8
5.18190753384347e-31	1.1465	0.032	0.256	2.00063086066629e-26	T7	IMPACT
2.07338698329414e-30	1.18462	0.032	0.252	8.00493246510201e-26	T7	TTPAL
3.36231367852567e-30	1.187	0.032	0.252	1.29812206500519e-25	T7	SLC66A1
8.78195192149289e-30	1.21323	0.115	0.404	3.39053599784998e-25	T7	PLOD1
1.26825346760351e-28	1.69904	0.083	0.337	4.89647298772363e-24	T7	FLNB
1.46844227987345e-28	1.24394	0.106	0.38	5.66936195413541e-24	T7	VAMP3
7.37959742565354e-28	1.28693	0.048	0.268	2.84911497409632e-23	T7	SGCB
1.00097286610691e-27	1.28393	0.074	0.316	3.86455604146556e-23	T7	CDCP1
1.28575949134025e-27	1.10876	0.048	0.266	4.96406024416642e-23	T7	PLBD2
4.8239995983129e-27	1.26933	0.072	0.309	1.86244976491665e-22	T7	SLC43A3
2.79288399905973e-26	1.09752	0.101	0.355	1.07827665435698e-21	T7	ADAM9
2.88562775407861e-26	1.38315	0.08	0.317	1.11408316329467e-21	T7	ITPR3
5.39719323712455e-26	1.20903	0.071	0.299	2.08374836498904e-21	T7	DAG1
2.64726089841221e-25	1.48032	0.071	0.295	1.02205448765899e-20	T7	PIEZO1
4.16238699037607e-25	1.2693	0.087	0.322	1.60701436924439e-20	T7	GNS
1.40576616442429e-24	1.42466	0.072	0.293	5.42738200760929e-20	T7	KIF1C
2.2456608556837e-24	1.21335	0.078	0.301	8.67004743162363e-20	T7	PYCR1
5.02508413585303e-24	1.19748	0.057	0.261	1.94008448317014e-19	T7	EFEMP2
4.08815401566707e-23	1.13505	0.058	0.258	1.57835450236874e-18	T7	SEPTIN10
5.63138696339324e-23	1.20726	0.071	0.28	2.17416587882686e-18	T7	TRAM2
8.53200340548402e-23	1.84866	0.574	0.692	3.29403587478927e-18	T7	MT-ND3
1.26519159304843e-21	1.23121	0.164	0.443	4.88465170244138e-17	T7	TMEM43
2.76281505393086e-21	1.30113	0.072	0.271	1.06666763602163e-16	T7	GNG12
5.2760597547988e-21	1.30957	0.065	0.257	2.03698115013272e-16	T7	THBS3
2.95963002637069e-20	1.10504	0.09	0.297	1.1426539605812e-15	T7	OGFRL1
3.01941797335254e-20	1.11953	0.069	0.259	1.16573689115195e-15	T7	PODXL2
2.02037863115419e-19	1.54956	0.074	0.263	7.80027781916009e-15	T7	P4HA2
3.09954544564391e-18	1.13208	0.177	0.44	1.1966725056542e-13	T7	ASPH
1.19863166249648e-17	1.39469	0.152	0.39	4.6276771225664e-13	T7	HACD2
2.29396338458137e-16	1.40982	0.085	0.26	8.85653383519175e-12	T7	GPC1
3.3258371750062e-16	1.18331	0.12	0.32	1.2840392165264e-11	T7	LAPTM4B
3.15265024733204e-15	1.1278	0.14	0.345	1.21717520748995e-10	T7	FGFR1
9.51330439365888e-15	1.69753	0.122	0.313	3.67289656030382e-10	T7	SLC39A14
1.73814319778202e-14	1.1545	0.205	0.46	6.71062325799683e-10	T7	IL6ST
2.815252920014e-13	1.24114	0.239	0.516	1.086912847359e-08	T7	PTTG1IP
5.07941171141771e-13	1.2389	0.108	0.271	1.96105927354415e-08	T7	LAMC1
1.69733909528022e-11	1.41645	0.102	0.25	6.55308677905788e-07	T7	FAT1
2.42390876257916e-11	1.35136	0.104	0.253	9.35822695056561e-07	T7	PTPRF
3.93338592248999e-11	1.50675	0.143	0.316	1.51860163695493e-06	T7	FN1
1.80208223182506e-09	1.30587	0.14	0.293	6.95747908063018e-05	T7	MELTF
7.54338265185806e-08	1.45614	0.284	0.55	0.00291235	T7	ECE1
2.3109093169982e-07	1.99504	0.36	0.357	0.00892196	T7	COL6A1
3.31806404116572e-07	1.40009	0.143	0.276	0.0128104	T7	OSMR
3.35570676492582e-07	1.43204	0.134	0.261	0.0129557	T7	NRP1
2.24695963194927e-06	2.33503	0.465	0.624	0.0867506	T7	MT-ND6
2.36240077166413e-06	1.30233	0.164	0.301	0.0912076	T7	CDH2
5.30535021427332e-06	2.00568	0.148	0.274	0.204829	T7	AGRN
5.6160341270393e-06	1.25771	0.159	0.288	0.216824	T7	GPRC5B
7.32436666920649e-06	1.48731	0.355	0.352	0.282779	T7	LOXL2
0.000559073	1.1807	0.198	0.319	1	T7	FSTL1
0.00093983	1.53929	0.318	0.334	1	T7	COL6A2
0.00119743	1.96371	0.157	0.253	1	T7	TNXB
0.00135891	1.69204	0.166	0.266	1	T7	HSPG2
0.00361588	1.81199	0.18	0.28	1	T7	THBS1
0.004805	1.44359	0.205	0.317	1	T7	NT5E
